# Supplementary material for: The Free-Running Circasemilunar Period Is Determined by Counting Circadian Clock Cycles in the Marine Midge Clunio Marinus
Source: J Biol Rhythms. 2024 May 19;39(4):379–91. doi: 10.1177/07487304241249516 (PMC11292968; doi:10.1177/07487304241249516)
Supplement: sj-xlsx-2-jbr-10.1177_07487304241249516 – Supplemental material for The Free-Running Circasemilunar Period Is Determined by Counting Circadian Clock Cycles in the Marine Midge Clunio Marinus [file sj-xlsx-2-jbr-10.1177_07487304241249516.xlsx]

## Sheet: 2020
date	day.in.T.cycle.treatment	T.22.h.1.2020	T.24.h.1.2020	T.26.h.1.2020	T.28.h.1.2020	used.for.ts.analysis
2020-11-04	1	0	0	0	NA	no
2020-11-05	2	0	0	NA	0	no
2020-11-06	3	0	0	0	0	no
2020-11-07	4	0	0	0	0	no
2020-11-08	5	0	0	0	0	no
2020-11-09	6	0	0	0	0	no
2020-11-10	7	0	0	0	0	no
2020-11-11	8	1	0	2	NA	no
2020-11-12	9	3	1	4	0	no
2020-11-13	10	1	5	0	1	no
2020-11-14	11	3	1	4	1	no
2020-11-15	12	0	1	3	0	no
2020-11-16	13	2	0	0	0	no
2020-11-17	14	2	0	1	0	no
2020-11-18	15	0	0	NA	NA	no
2020-11-19	16	0	0	0	0	no
2020-11-20	17	0	0	0	0	no
2020-11-21	18	9	1	0	0	no
2020-11-22	19	7	1	0	0	no
2020-11-23	20	19	7	15	1	no
2020-11-24	21	22	13	20	1	no
2020-11-25	22	12	17	24	NA	no
2020-11-26	23	12	30	3	6	no
2020-11-27	24	6	19	3	3	no
2020-11-28	25	8	9	1	3	no
2020-11-29	26	6	1	1	3	no
2020-11-30	27	5	3	2	1	no
2020-12-01	28	11	1	NA	9	no
2020-12-02	29	20	1	5	NA	no
2020-12-03	30	6	5	3	5	no
2020-12-04	31	17	6	5	14	yes
2020-12-05	32	10	12	5	22	yes
2020-12-06	33	23	30	9	12	yes
2020-12-07	34	26	32	15	4	yes
2020-12-08	35	19	53	9	13	yes
2020-12-09	36	19	49	8	NA	yes
2020-12-10	37	10	50	20	55	yes
2020-12-11	38	18	30	28	112	yes
2020-12-12	39	29	8	28	113	yes
2020-12-13	40	26	3	34	6	yes
2020-12-14	41	18	1	NA	27	yes
2020-12-15	42	10	3	20	42	yes
2020-12-16	43	2	2	9	NA	yes
2020-12-17	44	2	5	3	14	yes
2020-12-18	45	12	11	2	29	yes
2020-12-19	46	9	50	10	38	yes
2020-12-20	47	14	67	14	38	yes
2020-12-21	48	26	53	16	49	yes
2020-12-22	49	9	24	16	65	yes
2020-12-23	50	25	17	14	NA	yes
2020-12-24	51	18	8	11	63	yes
2020-12-25	52	11	16	28	50	yes
2020-12-26	53	4	7	40	66	yes
2020-12-27	54	2	3	NA	10	yes
2020-12-28	55	0	3	53	9	yes
2020-12-29	56	0	1	29	31	yes
2020-12-30	57	5	2	21	NA	yes
2020-12-31	58	5	12	29	26	yes
2021-01-01	59	19	35	19	28	yes
2021-01-02	60	18	46	16	31	yes
2021-01-03	61	20	26	4	8	yes
2021-01-04	62	9	16	9	12	yes
2021-01-05	63	14	8	13	29	yes
2021-01-06	64	9	3	8	NA	yes
2021-01-07	65	1	12	8	37	yes
2021-01-08	66	0	9	21	39	yes
2021-01-09	67	2	3	NA	34	yes
2021-01-10	68	0	1	27	14	yes
2021-01-11	69	3	0	26	5	yes
2021-01-12	70	8	1	19	6	yes
2021-01-13	71	NA	2	18	NA	yes
2021-01-14	72	20	5	7	9	yes
2021-01-15	73	15	9	3	12	yes
2021-01-16	74	9	23	0	13	yes
2021-01-17	75	18	10	1	5	yes
2021-01-18	76	4	7	0	0	yes
2021-01-19	77	2	1	2	7	yes
2021-01-20	78	1	3	3	NA	yes
2021-01-21	79	NA	NA	NA	6	yes

## Sheet: 2021
date	day.in.T.cycle.treatment	T.12.h.1.2021	T.22.h.1.2021	T.24.h.1.2021	T.26.h.1.2021	T.30.h.1.2021	used.for.ts.analysis
2021-05-16	1	0	0	1	2	0	no
2021-05-17	2	0	0	1	0	NA	no
2021-05-18	3	0	0	0	NA	0	no
2021-05-19	4	0	0	0	0	0	no
2021-05-20	5	0	0	0	0	1	no
2021-05-21	6	0	0	0	0	0	no
2021-05-22	7	0	0	0	0	NA	no
2021-05-23	8	0	0	1	0	0	no
2021-05-24	9	0	0	1	0	0	no
2021-05-25	10	1	3	1	0	3	no
2021-05-26	11	7	5	8	1	17	no
2021-05-27	12	6	2	7	3	NA	no
2021-05-28	13	7	0	4	2	36	no
2021-05-29	14	3	2	1	0	1	no
2021-05-30	15	3	0	0	0	5	no
2021-05-31	16	0	0	0	NA	0	no
2021-06-01	17	1	1	1	0	NA	no
2021-06-02	18	0	0	0	1	0	no
2021-06-03	19	0	3	3	0	9	no
2021-06-04	20	0	8	0	0	3	no
2021-06-05	21	1	22	1	5	3	no
2021-06-06	22	5	28	4	7	NA	no
2021-06-07	23	13	41	4	4	11	no
2021-06-08	24	24	10	10	2	19	no
2021-06-09	25	26	12	21	3	23	no
2021-06-10	26	12	6	18	4	20	no
2021-06-11	27	7	4	10	6	NA	no
2021-06-12	28	4	6	6	5	18	no
2021-06-13	29	1	1	1	NA	14	no
2021-06-14	30	4	5	1	9	3	no
2021-06-15	31	3	12	1	6	10	yes
2021-06-16	32	2	16	1	6	NA	yes
2021-06-17	33	1	12	1	3	19	yes
2021-06-18	34	4	21	6	4	17	yes
2021-06-19	35	3	20	7	7	20	yes
2021-06-20	36	3	18	7	2	13	yes
2021-06-21	37	9	21	8	6	NA	yes
2021-06-22	38	25	17	11	10	12	yes
2021-06-23	39	43	23	35	17	6	yes
2021-06-24	40	65	33	35	11	24	yes
2021-06-25	41	41	30	33	20	26	yes
2021-06-26	42	23	22	4	NA	NA	yes
2021-06-27	43	20	27	6	20	24	yes
2021-06-28	44	26	6	1	12	20	yes
2021-06-29	45	13	5	4	9	11	yes
2021-06-30	46	9	9	7	5	9	yes
2021-07-01	47	6	14	13	3	NA	yes
2021-07-02	48	16	5	26	5	20	yes
2021-07-03	49	23	13	44	1	19	yes
2021-07-04	50	34	8	48	5	44	yes
2021-07-05	51	46	7	33	27	41	yes
2021-07-06	52	39	21	23	59	NA	yes
2021-07-07	53	44	25	16	67	35	yes
2021-07-08	54	48	93	18	46	54	yes
2021-07-09	55	33	13	6	NA	43	yes
2021-07-10	56	24	12	10	31	55	yes
2021-07-11	57	15	6	18	10	NA	yes
2021-07-12	58	20	8	13	24	86	yes
2021-07-13	59	15	4	25	10	47	yes
2021-07-14	60	9	3	14	26	23	yes
2021-07-15	61	15	7	41	20	9	yes
2021-07-16	62	7	2	43	23	NA	yes
2021-07-17	63	13	10	45	20	20	yes
2021-07-18	64	20	15	37	12	2	yes
2021-07-19	65	9	95	35	14	24	yes
2021-07-20	66	12	33	26	13	65	yes
2021-07-21	67	6	14	21	33	NA	yes
2021-07-22	68	8	4	38	NA	77	yes
2021-07-23	69	7	1	43	42	48	yes
2021-07-24	70	7	0	50	27	39	yes
2021-07-25	71	7	1	39	9	20	yes
2021-07-26	72	4	1	38	4	NA	yes
2021-07-27	73	9	1	35	6	16	yes
2021-07-28	74	8	4	23	4	14	yes
2021-07-29	75	6	13	19	2	15	yes
2021-07-30	76	1	48	17	14	15	yes
2021-07-31	77	10	17	14	23	NA	yes
2021-08-01	78	15	19	10	19	46	yes
2021-08-02	79	15	6	12	15	3	yes
2021-08-03	80	18	5	8	6	22	yes
2021-08-04	81	16	3	18	NA	20	yes
2021-08-05	82	16	2	18	4	NA	yes
2021-08-06	83	19	7	12	11	26	yes
2021-08-07	84	26	4	9	12	7	yes
2021-08-08	85	20	7	10	23	3	yes
2021-08-09	86	9	6	2	13	2	yes
2021-08-10	87	5	48	3	7	NA	yes
2021-08-11	88	4	34	4	4	2	yes
2021-08-12	89	2	20	1	1	3	yes
2021-08-13	90	8	2	4	3	2	yes
2021-08-14	91	15	0	4	2	5	yes
2021-08-15	92	8	0	3	6	NA	yes
2021-08-16	93	10	1	7	9	7	yes
2021-08-17	94	20	6	12	NA	6	yes
2021-08-18	95	8	9	8	11	8	yes
2021-08-19	96	8	11	6	3	4	yes
2021-08-20	97	3	15	2	1	NA	yes
2021-08-21	98	7	57	2	2	1	yes
2021-08-22	99	8	34	1	0	3	yes
2021-08-23	100	9	25	0	0	3	yes
2021-08-24	101	11	9	2	2	9	yes
2021-08-25	102	7	3	5	0	NA	yes
2021-08-26	103	10	2	3	1	9	yes
2021-08-27	104	9	0	16	1	10	yes
2021-08-28	105	3	1	5	1	9	yes
2021-08-29	106	5	5	7	1	18	yes
2021-08-30	107	10	8	5	NA	NA	yes
2021-08-31	108	8	21	1	7	21	yes
2021-09-01	109	NA	17	NA	3	NA	yes

## Sheet: 2023a
date	day.in.T.cycle.treatment	T.12.h.1.2023	T.22.h.1.2023	T.26.h.1.2023	T.24.h.1.2023	T.24.h.2.2023	used.for.ts.analysis
2023-01-23	1	0	0	NA	2	0	no
2023-01-24	2	0	0	0	0	0	no
2023-01-25	3	0	0	0	0	0	no
2023-01-26	4	0	0	0	0	0	no
2023-01-27	5	0	2	0	0	1	no
2023-01-28	6	0	0	0	2	0	no
2023-01-29	7	0	1	1	2	0	no
2023-01-30	8	0	1	0	1	1	no
2023-01-31	9	7	11	2	11	0	no
2023-02-01	10	4	12	17	6	1	no
2023-02-02	11	2	2	11	2	0	no
2023-02-03	12	1	4	1	3	0	no
2023-02-04	13	0	1	1	0	0	no
2023-02-05	14	0	0	1	0	0	no
2023-02-06	15	1	0	NA	1	0	no
2023-02-07	16	0	0	2	0	0	no
2023-02-08	17	0	0	2	4	0	no
2023-02-09	18	0	0	0	1	0	no
2023-02-10	19	0	0	0	0	0	no
2023-02-11	20	2	2	0	3	1	no
2023-02-12	21	27	31	32	12	10	no
2023-02-13	22	27	27	41	9	6	no
2023-02-14	23	17	10	19	19	6	no
2023-02-15	24	18	2	11	13	3	no
2023-02-16	25	13	2	9	12	0	no
2023-02-17	26	5	3	10	5	0	no
2023-02-18	27	6	1	7	8	1	no
2023-02-19	28	5	3	NA	3	3	no
2023-02-20	29	1	5	9	1	0	no
2023-02-21	30	8	9	6	1	2	no
2023-02-22	31	4	8	5	0	3	yes
2023-02-23	32	8	4	6	1	4	yes
2023-02-24	33	23	11	14	1	9	yes
2023-02-25	34	31	14	26	0	7	yes
2023-02-26	35	37	15	33	8	8	yes
2023-02-27	36	68	8	31	20	14	yes
2023-02-28	37	60	18	33	47	9	yes
2023-03-01	38	46	16	28	40	11	yes
2023-03-02	39	44	18	54	22	18	yes
2023-03-03	40	35	20	57	10	10	yes
2023-03-04	41	26	18	NA	4	4	yes
2023-03-05	42	20	31	32	5	4	yes
2023-03-06	43	12	13	23	1	4	yes
2023-03-07	44	11	7	14	0	4	yes
2023-03-08	45	13	11	8	2	5	yes
2023-03-09	46	19	13	18	10	11	yes
2023-03-10	47	15	24	27	29	30	yes
2023-03-11	48	26	28	28	70	63	yes
2023-03-12	49	32	25	32	58	63	yes
2023-03-13	50	15	29	23	17	40	yes
2023-03-14	51	16	20	21	15	17	yes
2023-03-15	52	15	16	21	2	9	yes
2023-03-16	53	6	21	34	3	8	yes
2023-03-17	54	9	4	NA	1	7	yes
2023-03-18	55	2	5	15	5	1	yes
2023-03-19	56	7	2	22	8	8	yes
2023-03-20	57	3	4	10	6	2	yes
2023-03-21	58	2	5	10	26	14	yes
2023-03-22	59	1	25	10	36	13	yes
2023-03-23	60	4	18	1	35	13	yes
2023-03-24	61	5	16	13	33	42	yes
2023-03-25	62	4	27	4	17	36	yes
2023-03-26	63	5	19	8	8	30	yes
2023-03-27	64	19	26	18	10	19	yes
2023-03-28	65	12	8	21	3	15	yes
2023-03-29	66	6	0	37	3	3	yes
2023-03-30	67	5	2	NA	2	5	yes
2023-03-31	68	1	0	25	5	15	yes
2023-04-01	69	0	2	10	4	4	yes
2023-04-02	70	1	2	8	11	3	yes
2023-04-03	71	2	7	5	16	14	yes
2023-04-04	72	2	3	0	7	20	yes
2023-04-05	73	5	8	10	13	16	yes
2023-04-06	74	0	9	3	5	12	yes
2023-04-07	75	3	7	2	2	5	yes
2023-04-08	76	6	7	4	3	8	yes
2023-04-09	77	18	8	7	3	12	yes
2023-04-10	78	18	4	10	2	8	yes
2023-04-11	79	7	3	27	9	7	yes
2023-04-12	80	6	2	NA	5	6	yes
2023-04-13	81	0	4	24	19	11	yes
2023-04-14	82	0	5	21	11	11	yes
2023-04-15	83	8	4	18	20	25	yes
2023-04-16	84	10	13	16	22	28	yes
2023-04-17	85	1	13	8	7	27	yes
2023-04-18	86	5	56	18	9	18	yes
2023-04-19	87	7	15	9	5	22	yes
2023-04-20	88	8	8	8	10	12	yes
2023-04-21	89	15	0	7	8	4	yes
2023-04-22	90	13	2	28	9	4	yes
2023-04-23	91	7	4	59	24	14	yes
2023-04-24	92	4	7	60	16	4	yes
2023-04-25	93	6	5	NA	22	1	yes
2023-04-26	94	1	20	21	18	12	yes
2023-04-27	95	7	11	15	6	5	yes
2023-04-28	96	3	6	7	5	3	yes
2023-04-29	97	3	20	10	4	7	yes
2023-04-30	98	3	8	7	8	8	yes
2023-05-01	99	3	6	10	2	12	yes
2023-05-02	100	2	8	4	5	7	yes
2023-05-03	101	4	8	3	20	6	yes
2023-05-04	102	4	4	0	15	6	yes
2023-05-05	103	3	6	1	8	0	yes
2023-05-06	104	2	12	5	15	2	yes
2023-05-07	105	1	17	22	16	15	yes
2023-05-08	106	0	16	NA	3	8	yes
2023-05-09	107	0	16	22	2	3	yes
2023-05-10	108	0	15	8	2	3	yes
2023-05-11	109	1	2	6	0	5	yes
2023-05-12	110	0	3	2	1	4	yes
2023-05-13	111	0	0	2	3	3	yes
2023-05-14	112	0	3	2	1	6	yes

## Sheet: 2023b
date	day.in.T.cycle.treatment	T.24.h.3.2023	T.LL.h.3.2023	used.for.ts.analysis
2023-03-25	-11	0	0	no
2023-03-26	-10	0	0	no
2023-03-27	-9	0	0	no
2023-03-28	-8	0	0	no
2023-03-29	-7	0	0	no
2023-03-30	-6	0	0	no
2023-03-31	-5	0	0	no
2023-04-01	-4	0	0	no
2023-04-02	-3	0	6	no
2023-04-03	-2	0	4	no
2023-04-04	-1	0	2	no
2023-04-05	1	1	0	no
2023-04-06	2	0	0	no
2023-04-07	3	0	0	no
2023-04-08	4	0	3	no
2023-04-09	5	1	0	no
2023-04-10	6	5	4	no
2023-04-11	7	3	6	no
2023-04-12	8	2	15	no
2023-04-13	9	5	6	no
2023-04-14	10	0	5	no
2023-04-15	11	9	7	no
2023-04-16	12	6	2	no
2023-04-17	13	0	1	no
2023-04-18	14	0	2	no
2023-04-19	15	2	3	no
2023-04-20	16	2	6	no
2023-04-21	17	2	6	no
2023-04-22	18	6	3	no
2023-04-23	19	6	8	no
2023-04-24	20	5	3	yes
2023-04-25	21	14	8	yes
2023-04-26	22	13	12	yes
2023-04-27	23	30	21	yes
2023-04-28	24	19	6	yes
2023-04-29	25	22	19	yes
2023-04-30	26	12	3	yes
2023-05-01	27	3	18	yes
2023-05-02	28	10	24	yes
2023-05-03	29	0	6	yes
2023-05-04	30	7	17	yes
2023-05-05	31	2	9	yes
2023-05-06	32	5	27	yes
2023-05-07	33	7	23	yes
2023-05-08	34	6	17	yes
2023-05-09	35	8	9	yes
2023-05-10	36	NA	NA	yes
2023-05-11	37	21	15	yes
2023-05-12	38	13	11	yes
2023-05-13	39	16	17	yes
2023-05-14	40	14	24	yes
2023-05-15	41	13	8	yes
2023-05-16	42	6	5	yes
2023-05-17	43	12	13	yes
2023-05-18	44	9	14	yes
2023-05-19	45	15	15	yes
2023-05-20	46	11	25	yes
2023-05-21	47	17	16	yes
2023-05-22	48	26	20	yes
2023-05-23	49	16	28	yes
2023-05-24	50	13	12	yes
2023-05-25	51	18	26	yes
2023-05-26	52	7	16	yes
2023-05-27	53	9	19	yes
2023-05-28	54	10	11	yes
2023-05-29	55	7	12	yes
2023-05-30	56	9	22	yes
2023-05-31	57	4	6	yes
2023-06-01	58	9	10	yes
2023-06-02	59	6	5	yes
2023-06-03	60	3	9	yes
2023-06-04	61	7	3	yes
2023-06-05	62	6	2	yes
2023-06-06	63	9	5	yes
2023-06-07	64	7	1	yes
2023-06-08	65	10	1	yes
2023-06-09	66	7	4	yes
2023-06-10	67	5	1	yes
2023-06-11	68	0	0	yes
2023-06-12	69	0	0	yes
2023-06-13	70	3	0	yes
2023-06-14	71	0	0	yes
2023-06-15	72	5	2	yes
2023-06-16	73	NA	NA	yes
2023-06-17	74	NA	NA	yes
2023-06-18	75	14	2	yes
2023-06-19	76	2	1	yes
2023-06-20	77	0	0	yes
2023-06-21	78	4	0	yes
2023-06-22	79	4	5	yes
2023-06-23	80	NA	NA	yes
2023-06-24	81	NA	NA	yes
2023-06-25	82	9	3	yes
