# Supplementary material for: The Free-Running Circasemilunar Period Is Determined by Counting Circadian Clock Cycles in the Marine Midge Clunio Marinus
Source: J Biol Rhythms. 2024 May 19;39(4):379–91. doi: 10.1177/07487304241249516 (PMC11292968; doi:10.1177/07487304241249516)
Supplement: sj-xlsx-3-jbr-10.1177_07487304241249516 – Supplemental material for The Free-Running Circasemilunar Period Is Determined by Counting Circadian Clock Cycles in the Marine Midge Clunio Marinus [file sj-xlsx-3-jbr-10.1177_07487304241249516.xlsx]

## Sheet: 1976
date	day.in.T.cycle.treatment	zt	T.LL.h.1.1971	used.for.1st.peak.analysis	used.for.2nd.peak.analysis
1971-07-27	-3	0	NA	no	no
1971-07-27	-3	1	NA	no	no
1971-07-27	-3	2	NA	no	no
1971-07-27	-3	3	NA	no	no
1971-07-27	-3	4	NA	no	no
1971-07-27	-3	5	NA	no	no
1971-07-27	-3	6	NA	no	no
1971-07-27	-3	7	NA	no	no
1971-07-27	-3	8	NA	no	no
1971-07-27	-3	9	0	no	no
1971-07-27	-3	10	0	no	no
1971-07-27	-3	11	0	no	no
1971-07-27	-3	12	0	no	no
1971-07-27	-3	13	0	no	no
1971-07-27	-3	14	0	no	no
1971-07-27	-3	15	0	no	no
1971-07-27	-3	16	0	no	no
1971-07-27	-3	17	1	no	no
1971-07-27	-3	18	0	no	no
1971-07-27	-3	19	7	no	no
1971-07-27	-3	20	3	no	no
1971-07-27	-3	21	0	no	no
1971-07-27	-3	22	0	no	no
1971-07-27	-3	23	0	no	no
1971-07-28	-2	0	0	no	no
1971-07-28	-2	1	0	no	no
1971-07-28	-2	2	0	no	no
1971-07-28	-2	3	0	no	no
1971-07-28	-2	4	0	no	no
1971-07-28	-2	5	0	no	no
1971-07-28	-2	6	0	no	no
1971-07-28	-2	7	0	no	no
1971-07-28	-2	8	0	no	no
1971-07-28	-2	9	0	no	no
1971-07-28	-2	10	0	no	no
1971-07-28	-2	11	0	no	no
1971-07-28	-2	12	0	no	no
1971-07-28	-2	13	0	no	no
1971-07-28	-2	14	0	no	no
1971-07-28	-2	15	0	no	no
1971-07-28	-2	16	0	no	no
1971-07-28	-2	17	0	no	no
1971-07-28	-2	18	1	no	no
1971-07-28	-2	19	5	no	no
1971-07-28	-2	20	3	no	no
1971-07-28	-2	21	1	no	no
1971-07-28	-2	22	4	no	no
1971-07-28	-2	23	0	no	no
1971-07-29	-1	0	0	no	no
1971-07-29	-1	1	0	no	no
1971-07-29	-1	2	0	no	no
1971-07-29	-1	3	0	no	no
1971-07-29	-1	4	0	no	no
1971-07-29	-1	5	0	no	no
1971-07-29	-1	6	0	no	no
1971-07-29	-1	7	0	no	no
1971-07-29	-1	8	0	no	no
1971-07-29	-1	9	0	no	no
1971-07-29	-1	10	0	no	no
1971-07-29	-1	11	0	no	no
1971-07-29	-1	12	0	no	no
1971-07-29	-1	13	0	no	no
1971-07-29	-1	14	0	no	no
1971-07-29	-1	15	0	no	no
1971-07-29	-1	16	0	no	no
1971-07-29	-1	17	0	no	no
1971-07-29	-1	18	2	no	no
1971-07-29	-1	19	12	no	no
1971-07-29	-1	20	7	no	no
1971-07-29	-1	21	1	no	no
1971-07-29	-1	22	0	no	no
1971-07-29	-1	23	0	no	no
1971-07-30	0	0	0	no	no
1971-07-30	0	1	0	no	no
1971-07-30	0	2	0	no	no
1971-07-30	0	3	0	no	no
1971-07-30	0	4	0	no	no
1971-07-30	0	5	0	no	no
1971-07-30	0	6	0	no	no
1971-07-30	0	7	0	no	no
1971-07-30	0	8	0	no	no
1971-07-30	0	9	0	no	no
1971-07-30	0	10	0	no	no
1971-07-30	0	11	0	no	no
1971-07-30	0	12	0	no	no
1971-07-30	0	13	0	no	no
1971-07-30	0	14	0	no	no
1971-07-30	0	15	0	no	no
1971-07-30	0	16	0	no	no
1971-07-30	0	17	0	no	no
1971-07-30	0	18	1	no	no
1971-07-30	0	19	3	no	no
1971-07-30	0	20	5	no	no
1971-07-30	0	21	8	no	no
1971-07-30	0	22	15	no	no
1971-07-30	0	23	2	no	no
1971-07-31	1	0	2	yes	no
1971-07-31	1	1	1	yes	no
1971-07-31	1	2	0	yes	no
1971-07-31	1	3	0	yes	no
1971-07-31	1	4	1	yes	no
1971-07-31	1	5	0	yes	no
1971-07-31	1	6	0	yes	no
1971-07-31	1	7	0	yes	no
1971-07-31	1	8	0	yes	no
1971-07-31	1	9	0	yes	no
1971-07-31	1	10	0	yes	no
1971-07-31	1	11	0	yes	no
1971-07-31	1	12	0	yes	no
1971-07-31	1	13	0	yes	no
1971-07-31	1	14	0	yes	no
1971-07-31	1	15	0	yes	no
1971-07-31	1	16	0	yes	no
1971-07-31	1	17	0	yes	no
1971-07-31	1	18	0	yes	no
1971-07-31	1	19	0	yes	no
1971-07-31	1	20	1	yes	no
1971-07-31	1	21	9	yes	no
1971-07-31	1	22	18	yes	no
1971-07-31	1	23	16	yes	no
1971-08-01	2	0	10	yes	no
1971-08-01	2	1	4	yes	no
1971-08-01	2	2	2	yes	no
1971-08-01	2	3	1	yes	no
1971-08-01	2	4	0	yes	no
1971-08-01	2	5	0	yes	no
1971-08-01	2	6	0	yes	no
1971-08-01	2	7	0	yes	no
1971-08-01	2	8	0	yes	no
1971-08-01	2	9	0	yes	no
1971-08-01	2	10	0	yes	no
1971-08-01	2	11	0	yes	no
1971-08-01	2	12	0	yes	no
1971-08-01	2	13	0	yes	no
1971-08-01	2	14	0	yes	no
1971-08-01	2	15	0	yes	no
1971-08-01	2	16	0	yes	no
1971-08-01	2	17	0	yes	no
1971-08-01	2	18	0	yes	no
1971-08-01	2	19	1	yes	no
1971-08-01	2	20	1	yes	no
1971-08-01	2	21	4	yes	no
1971-08-01	2	22	14	yes	no
1971-08-01	2	23	16	yes	no
1971-08-02	3	0	17	yes	no
1971-08-02	3	1	16	yes	no
1971-08-02	3	2	9	yes	no
1971-08-02	3	3	7	yes	no
1971-08-02	3	4	5	yes	no
1971-08-02	3	5	0	yes	no
1971-08-02	3	6	4	yes	no
1971-08-02	3	7	1	yes	no
1971-08-02	3	8	0	yes	no
1971-08-02	3	9	0	yes	no
1971-08-02	3	10	0	yes	no
1971-08-02	3	11	0	yes	no
1971-08-02	3	12	0	yes	no
1971-08-02	3	13	1	yes	no
1971-08-02	3	14	0	yes	no
1971-08-02	3	15	0	yes	no
1971-08-02	3	16	0	yes	no
1971-08-02	3	17	0	yes	no
1971-08-02	3	18	0	yes	no
1971-08-02	3	19	0	yes	no
1971-08-02	3	20	0	yes	no
1971-08-02	3	21	1	yes	no
1971-08-02	3	22	4	yes	no
1971-08-02	3	23	11	yes	no
1971-08-03	4	0	10	yes	no
1971-08-03	4	1	11	yes	no
1971-08-03	4	2	10	yes	no
1971-08-03	4	3	2	yes	no
1971-08-03	4	4	7	yes	no
1971-08-03	4	5	6	yes	no
1971-08-03	4	6	3	yes	no
1971-08-03	4	7	2	yes	no
1971-08-03	4	8	0	yes	no
1971-08-03	4	9	2	yes	no
1971-08-03	4	10	1	yes	no
1971-08-03	4	11	0	yes	no
1971-08-03	4	12	1	yes	no
1971-08-03	4	13	1	yes	no
1971-08-03	4	14	0	yes	no
1971-08-03	4	15	0	yes	no
1971-08-03	4	16	0	yes	no
1971-08-03	4	17	0	yes	no
1971-08-03	4	18	0	yes	no
1971-08-03	4	19	1	yes	no
1971-08-03	4	20	1	yes	no
1971-08-03	4	21	4	yes	no
1971-08-03	4	22	2	yes	no
1971-08-03	4	23	4	yes	no
1971-08-04	5	0	4	yes	no
1971-08-04	5	1	4	yes	no
1971-08-04	5	2	2	yes	no
1971-08-04	5	3	3	yes	no
1971-08-04	5	4	5	yes	no
1971-08-04	5	5	3	yes	no
1971-08-04	5	6	2	yes	no
1971-08-04	5	7	2	yes	no
1971-08-04	5	8	0	yes	no
1971-08-04	5	9	0	yes	no
1971-08-04	5	10	0	yes	no
1971-08-04	5	11	0	yes	no
1971-08-04	5	12	0	yes	no
1971-08-04	5	13	0	yes	no
1971-08-04	5	14	0	yes	no
1971-08-04	5	15	1	yes	no
1971-08-04	5	16	0	yes	no
1971-08-04	5	17	0	yes	no
1971-08-04	5	18	0	yes	no
1971-08-04	5	19	0	yes	no
1971-08-04	5	20	0	yes	no
1971-08-04	5	21	0	yes	no
1971-08-04	5	22	0	yes	no
1971-08-04	5	23	1	yes	no
1971-08-05	6	0	2	yes	no
1971-08-05	6	1	1	yes	no
1971-08-05	6	2	1	yes	no
1971-08-05	6	3	2	yes	no
1971-08-05	6	4	0	yes	no
1971-08-05	6	5	3	yes	no
1971-08-05	6	6	0	yes	no
1971-08-05	6	7	3	yes	no
1971-08-05	6	8	2	yes	no
1971-08-05	6	9	2	yes	no
1971-08-05	6	10	1	yes	no
1971-08-05	6	11	0	yes	no
1971-08-05	6	12	0	yes	no
1971-08-05	6	13	0	yes	no
1971-08-05	6	14	0	yes	no
1971-08-05	6	15	1	yes	no
1971-08-05	6	16	0	yes	no
1971-08-05	6	17	0	yes	no
1971-08-05	6	18	0	yes	no
1971-08-05	6	19	0	yes	no
1971-08-05	6	20	0	yes	no
1971-08-05	6	21	0	yes	no
1971-08-05	6	22	0	yes	no
1971-08-05	6	23	1	yes	no
1971-08-06	7	0	2	yes	no
1971-08-06	7	1	1	yes	no
1971-08-06	7	2	1	yes	no
1971-08-06	7	3	0	yes	no
1971-08-06	7	4	0	yes	no
1971-08-06	7	5	1	yes	no
1971-08-06	7	6	1	yes	no
1971-08-06	7	7	0	yes	no
1971-08-06	7	8	0	yes	no
1971-08-06	7	9	0	yes	no
1971-08-06	7	10	0	yes	no
1971-08-06	7	11	0	yes	no
1971-08-06	7	12	0	yes	no
1971-08-06	7	13	0	yes	no
1971-08-06	7	14	0	yes	no
1971-08-06	7	15	0	yes	no
1971-08-06	7	16	0	yes	no
1971-08-06	7	17	0	yes	no
1971-08-06	7	18	0	yes	no
1971-08-06	7	19	1	yes	no
1971-08-06	7	20	0	yes	no
1971-08-06	7	21	0	yes	no
1971-08-06	7	22	0	yes	no
1971-08-06	7	23	1	yes	no
1971-08-07	8	0	0	no	no
1971-08-07	8	1	0	no	no
1971-08-07	8	2	1	no	no
1971-08-07	8	3	0	no	no
1971-08-07	8	4	0	no	no
1971-08-07	8	5	0	no	no
1971-08-07	8	6	0	no	no
1971-08-07	8	7	1	no	no
1971-08-07	8	8	0	no	no
1971-08-07	8	9	2	no	no
1971-08-07	8	10	0	no	no
1971-08-07	8	11	0	no	no
1971-08-07	8	12	0	no	no
1971-08-07	8	13	0	no	no
1971-08-07	8	14	0	no	no
1971-08-07	8	15	1	no	no
1971-08-07	8	16	0	no	no
1971-08-07	8	17	0	no	no
1971-08-07	8	18	0	no	no
1971-08-07	8	19	0	no	no
1971-08-07	8	20	0	no	no
1971-08-07	8	21	0	no	no
1971-08-07	8	22	0	no	no
1971-08-07	8	23	0	no	no
1971-08-08	9	0	0	no	no
1971-08-08	9	1	0	no	no
1971-08-08	9	2	0	no	no
1971-08-08	9	3	0	no	no
1971-08-08	9	4	0	no	no
1971-08-08	9	5	0	no	no
1971-08-08	9	6	0	no	no
1971-08-08	9	7	0	no	no
1971-08-08	9	8	0	no	no
1971-08-08	9	9	0	no	no
1971-08-08	9	10	0	no	no
1971-08-08	9	11	0	no	no
1971-08-08	9	12	0	no	no
1971-08-08	9	13	0	no	no
1971-08-08	9	14	0	no	no
1971-08-08	9	15	0	no	no
1971-08-08	9	16	0	no	no
1971-08-08	9	17	0	no	no
1971-08-08	9	18	0	no	no
1971-08-08	9	19	0	no	no
1971-08-08	9	20	0	no	no
1971-08-08	9	21	0	no	no
1971-08-08	9	22	0	no	no
1971-08-08	9	23	0	no	no
1971-08-09	10	0	0	no	no
1971-08-09	10	1	0	no	no
1971-08-09	10	2	0	no	no
1971-08-09	10	3	0	no	no
1971-08-09	10	4	0	no	no
1971-08-09	10	5	0	no	no
1971-08-09	10	6	0	no	no
1971-08-09	10	7	0	no	no
1971-08-09	10	8	0	no	no
1971-08-09	10	9	0	no	no
1971-08-09	10	10	0	no	no
1971-08-09	10	11	0	no	no
1971-08-09	10	12	0	no	no
1971-08-09	10	13	0	no	no
1971-08-09	10	14	0	no	no
1971-08-09	10	15	0	no	no
1971-08-09	10	16	0	no	no
1971-08-09	10	17	0	no	no
1971-08-09	10	18	0	no	no
1971-08-09	10	19	0	no	no
1971-08-09	10	20	0	no	no
1971-08-09	10	21	0	no	no
1971-08-09	10	22	0	no	no
1971-08-09	10	23	0	no	no
1971-08-10	11	0	0	no	no
1971-08-10	11	1	0	no	no
1971-08-10	11	2	0	no	no
1971-08-10	11	3	0	no	no
1971-08-10	11	4	0	no	no
1971-08-10	11	5	0	no	no
1971-08-10	11	6	0	no	no
1971-08-10	11	7	0	no	no
1971-08-10	11	8	0	no	no
1971-08-10	11	9	0	no	no
1971-08-10	11	10	1	no	no
1971-08-10	11	11	0	no	no
1971-08-10	11	12	0	no	no
1971-08-10	11	13	0	no	no
1971-08-10	11	14	0	no	no
1971-08-10	11	15	0	no	no
1971-08-10	11	16	0	no	no
1971-08-10	11	17	1	no	no
1971-08-10	11	18	0	no	no
1971-08-10	11	19	0	no	no
1971-08-10	11	20	1	no	no
1971-08-10	11	21	0	no	no
1971-08-10	11	22	2	no	no
1971-08-10	11	23	0	no	no
1971-08-11	12	0	1	no	no
1971-08-11	12	1	1	no	no
1971-08-11	12	2	2	no	no
1971-08-11	12	3	3	no	no
1971-08-11	12	4	2	no	no
1971-08-11	12	5	1	no	no
1971-08-11	12	6	3	no	no
1971-08-11	12	7	0	no	no
1971-08-11	12	8	1	no	no
1971-08-11	12	9	1	no	no
1971-08-11	12	10	2	no	no
1971-08-11	12	11	1	no	no
1971-08-11	12	12	1	no	no
1971-08-11	12	13	0	no	no
1971-08-11	12	14	0	no	no
1971-08-11	12	15	0	no	no
1971-08-11	12	16	0	no	no
1971-08-11	12	17	0	no	no
1971-08-11	12	18	1	no	no
1971-08-11	12	19	0	no	no
1971-08-11	12	20	0	no	no
1971-08-11	12	21	1	no	no
1971-08-11	12	22	3	no	no
1971-08-11	12	23	2	no	no
1971-08-12	13	0	5	no	yes
1971-08-12	13	1	3	no	yes
1971-08-12	13	2	1	no	yes
1971-08-12	13	3	4	no	yes
1971-08-12	13	4	4	no	yes
1971-08-12	13	5	3	no	yes
1971-08-12	13	6	6	no	yes
1971-08-12	13	7	2	no	yes
1971-08-12	13	8	7	no	yes
1971-08-12	13	9	6	no	yes
1971-08-12	13	10	5	no	yes
1971-08-12	13	11	3	no	yes
1971-08-12	13	12	5	no	yes
1971-08-12	13	13	8	no	yes
1971-08-12	13	14	2	no	yes
1971-08-12	13	15	4	no	yes
1971-08-12	13	16	1	no	yes
1971-08-12	13	17	1	no	yes
1971-08-12	13	18	2	no	yes
1971-08-12	13	19	2	no	yes
1971-08-12	13	20	3	no	yes
1971-08-12	13	21	3	no	yes
1971-08-12	13	22	4	no	yes
1971-08-12	13	23	2	no	yes
1971-08-13	14	0	6	no	yes
1971-08-13	14	1	13	no	yes
1971-08-13	14	2	7	no	yes
1971-08-13	14	3	11	no	yes
1971-08-13	14	4	9	no	yes
1971-08-13	14	5	6	no	yes
1971-08-13	14	6	8	no	yes
1971-08-13	14	7	8	no	yes
1971-08-13	14	8	11	no	yes
1971-08-13	14	9	8	no	yes
1971-08-13	14	10	10	no	yes
1971-08-13	14	11	8	no	yes
1971-08-13	14	12	10	no	yes
1971-08-13	14	13	9	no	yes
1971-08-13	14	14	5	no	yes
1971-08-13	14	15	8	no	yes
1971-08-13	14	16	4	no	yes
1971-08-13	14	17	5	no	yes
1971-08-13	14	18	4	no	yes
1971-08-13	14	19	5	no	yes
1971-08-13	14	20	2	no	yes
1971-08-13	14	21	2	no	yes
1971-08-13	14	22	4	no	yes
1971-08-13	14	23	6	no	yes
1971-08-14	15	0	4	no	yes
1971-08-14	15	1	4	no	yes
1971-08-14	15	2	6	no	yes
1971-08-14	15	3	5	no	yes
1971-08-14	15	4	6	no	yes
1971-08-14	15	5	9	no	yes
1971-08-14	15	6	8	no	yes
1971-08-14	15	7	9	no	yes
1971-08-14	15	8	15	no	yes
1971-08-14	15	9	9	no	yes
1971-08-14	15	10	18	no	yes
1971-08-14	15	11	10	no	yes
1971-08-14	15	12	11	no	yes
1971-08-14	15	13	8	no	yes
1971-08-14	15	14	9	no	yes
1971-08-14	15	15	14	no	yes
1971-08-14	15	16	11	no	yes
1971-08-14	15	17	9	no	yes
1971-08-14	15	18	13	no	yes
1971-08-14	15	19	4	no	yes
1971-08-14	15	20	10	no	yes
1971-08-14	15	21	7	no	yes
1971-08-14	15	22	2	no	yes
1971-08-14	15	23	6	no	yes
1971-08-15	16	0	6	no	yes
1971-08-15	16	1	5	no	yes
1971-08-15	16	2	4	no	yes
1971-08-15	16	3	9	no	yes
1971-08-15	16	4	5	no	yes
1971-08-15	16	5	5	no	yes
1971-08-15	16	6	5	no	yes
1971-08-15	16	7	9	no	yes
1971-08-15	16	8	6	no	yes
1971-08-15	16	9	8	no	yes
1971-08-15	16	10	11	no	yes
1971-08-15	16	11	15	no	yes
1971-08-15	16	12	15	no	yes
1971-08-15	16	13	6	no	yes
1971-08-15	16	14	7	no	yes
1971-08-15	16	15	10	no	yes
1971-08-15	16	16	9	no	yes
1971-08-15	16	17	9	no	yes
1971-08-15	16	18	9	no	yes
1971-08-15	16	19	4	no	yes
1971-08-15	16	20	12	no	yes
1971-08-15	16	21	9	no	yes
1971-08-15	16	22	3	no	yes
1971-08-15	16	23	14	no	yes
1971-08-16	17	0	5	no	yes
1971-08-16	17	1	8	no	yes
1971-08-16	17	2	9	no	yes
1971-08-16	17	3	7	no	yes
1971-08-16	17	4	7	no	yes
1971-08-16	17	5	2	no	yes
1971-08-16	17	6	9	no	yes
1971-08-16	17	7	13	no	yes
1971-08-16	17	8	7	no	yes
1971-08-16	17	9	8	no	yes
1971-08-16	17	10	8	no	yes
1971-08-16	17	11	13	no	yes
1971-08-16	17	12	5	no	yes
1971-08-16	17	13	9	no	yes
1971-08-16	17	14	13	no	yes
1971-08-16	17	15	10	no	yes
1971-08-16	17	16	10	no	yes
1971-08-16	17	17	15	no	yes
1971-08-16	17	18	9	no	yes
1971-08-16	17	19	14	no	yes
1971-08-16	17	20	6	no	yes
1971-08-16	17	21	13	no	yes
1971-08-16	17	22	3	no	yes
1971-08-16	17	23	19	no	yes
1971-08-17	18	0	3	no	yes
1971-08-17	18	1	10	no	yes
1971-08-17	18	2	8	no	yes
1971-08-17	18	3	4	no	yes
1971-08-17	18	4	3	no	yes
1971-08-17	18	5	6	no	yes
1971-08-17	18	6	11	no	yes
1971-08-17	18	7	4	no	yes
1971-08-17	18	8	6	no	yes
1971-08-17	18	9	12	no	yes
1971-08-17	18	10	8	no	yes
1971-08-17	18	11	10	no	yes
1971-08-17	18	12	8	no	yes
1971-08-17	18	13	9	no	yes
1971-08-17	18	14	10	no	yes
1971-08-17	18	15	8	no	yes
1971-08-17	18	16	8	no	yes
1971-08-17	18	17	9	no	yes
1971-08-17	18	18	10	no	yes
1971-08-17	18	19	7	no	yes
1971-08-17	18	20	5	no	yes
1971-08-17	18	21	7	no	yes
1971-08-17	18	22	7	no	yes
1971-08-17	18	23	13	no	yes
1971-08-18	19	0	12	no	yes
1971-08-18	19	1	10	no	yes
1971-08-18	19	2	4	no	yes
1971-08-18	19	3	6	no	yes
1971-08-18	19	4	6	no	yes
1971-08-18	19	5	4	no	yes
1971-08-18	19	6	5	no	yes
1971-08-18	19	7	7	no	yes
1971-08-18	19	8	7	no	yes
1971-08-18	19	9	8	no	yes
1971-08-18	19	10	7	no	yes
1971-08-18	19	11	6	no	yes
1971-08-18	19	12	5	no	yes
1971-08-18	19	13	5	no	yes
1971-08-18	19	14	6	no	yes
1971-08-18	19	15	6	no	yes
1971-08-18	19	16	6	no	yes
1971-08-18	19	17	6	no	yes
1971-08-18	19	18	11	no	yes
1971-08-18	19	19	2	no	yes
1971-08-18	19	20	5	no	yes
1971-08-18	19	21	5	no	yes
1971-08-18	19	22	4	no	yes
1971-08-18	19	23	8	no	yes
1971-08-19	20	0	5	no	no
1971-08-19	20	1	4	no	no
1971-08-19	20	2	2	no	no
1971-08-19	20	3	1	no	no
1971-08-19	20	4	5	no	no
1971-08-19	20	5	1	no	no
1971-08-19	20	6	10	no	no
1971-08-19	20	7	7	no	no
1971-08-19	20	8	4	no	no
1971-08-19	20	9	6	no	no
1971-08-19	20	10	2	no	no
1971-08-19	20	11	4	no	no
1971-08-19	20	12	4	no	no
1971-08-19	20	13	1	no	no
1971-08-19	20	14	1	no	no
1971-08-19	20	15	6	no	no
1971-08-19	20	16	1	no	no
1971-08-19	20	17	3	no	no
1971-08-19	20	18	5	no	no
1971-08-19	20	19	4	no	no
1971-08-19	20	20	4	no	no
1971-08-19	20	21	3	no	no
1971-08-19	20	22	4	no	no
1971-08-19	20	23	5	no	no
1971-08-20	21	0	2	no	no
1971-08-20	21	1	0	no	no
1971-08-20	21	2	2	no	no
1971-08-20	21	3	2	no	no
1971-08-20	21	4	2	no	no
1971-08-20	21	5	2	no	no
1971-08-20	21	6	4	no	no
1971-08-20	21	7	1	no	no
1971-08-20	21	8	2	no	no
1971-08-20	21	9	2	no	no
1971-08-20	21	10	2	no	no
1971-08-20	21	11	3	no	no
1971-08-20	21	12	2	no	no
1971-08-20	21	13	0	no	no
1971-08-20	21	14	2	no	no
1971-08-20	21	15	2	no	no
1971-08-20	21	16	2	no	no
1971-08-20	21	17	0	no	no
1971-08-20	21	18	2	no	no
1971-08-20	21	19	4	no	no
1971-08-20	21	20	1	no	no
1971-08-20	21	21	1	no	no
1971-08-20	21	22	0	no	no

## Sheet: 2022
date	day.in.T.cycle.treatment	zt	T.12.h.1.2022	T.24.h.1.2022	used.for.ts.analysis
2022-03-14	0	0	NA	NA	no
2022-03-14	0	1	NA	NA	no
2022-03-14	0	2	NA	NA	no
2022-03-14	0	3	NA	NA	no
2022-03-14	0	4	NA	NA	no
2022-03-14	0	5	NA	NA	no
2022-03-14	0	6	NA	NA	no
2022-03-14	0	7	NA	NA	no
2022-03-14	0	8	NA	NA	no
2022-03-14	0	9	0	0	no
2022-03-14	0	10	1	0	no
2022-03-14	0	11	0	0	no
2022-03-14	0	12	0	0	no
2022-03-14	0	13	0	0	no
2022-03-14	0	14	0	0	no
2022-03-14	0	15	0	0	no
2022-03-14	0	16	0	0	no
2022-03-14	0	17	0	0	no
2022-03-14	0	18	0	0	no
2022-03-14	0	19	0	0	no
2022-03-14	0	20	0	0	no
2022-03-14	0	21	0	0	no
2022-03-14	0	22	0	0	no
2022-03-14	0	23	0	0	no
2022-03-15	1	0	0	0	yes
2022-03-15	1	1	0	0	yes
2022-03-15	1	2	0	0	yes
2022-03-15	1	3	0	0	yes
2022-03-15	1	4	0	0	yes
2022-03-15	1	5	0	0	yes
2022-03-15	1	6	0	0	yes
2022-03-15	1	7	0	0	yes
2022-03-15	1	8	0	0	yes
2022-03-15	1	9	0	0	yes
2022-03-15	1	10	0	0	yes
2022-03-15	1	11	0	0	yes
2022-03-15	1	12	0	0	yes
2022-03-15	1	13	0	0	yes
2022-03-15	1	14	0	0	yes
2022-03-15	1	15	0	0	yes
2022-03-15	1	16	0	0	yes
2022-03-15	1	17	0	0	yes
2022-03-15	1	18	0	0	yes
2022-03-15	1	19	0	0	yes
2022-03-15	1	20	0	0	yes
2022-03-15	1	21	0	0	yes
2022-03-15	1	22	0	0	yes
2022-03-15	1	23	0	0	yes
2022-03-16	2	0	0	0	yes
2022-03-16	2	1	0	0	yes
2022-03-16	2	2	0	0	yes
2022-03-16	2	3	0	0	yes
2022-03-16	2	4	0	0	yes
2022-03-16	2	5	0	0	yes
2022-03-16	2	6	0	0	yes
2022-03-16	2	7	0	0	yes
2022-03-16	2	8	0	0	yes
2022-03-16	2	9	0	0	yes
2022-03-16	2	10	0	0	yes
2022-03-16	2	11	0	1	yes
2022-03-16	2	12	0	0	yes
2022-03-16	2	13	0	0	yes
2022-03-16	2	14	0	0	yes
2022-03-16	2	15	0	0	yes
2022-03-16	2	16	0	0	yes
2022-03-16	2	17	0	0	yes
2022-03-16	2	18	0	0	yes
2022-03-16	2	19	0	0	yes
2022-03-16	2	20	0	0	yes
2022-03-16	2	21	0	0	yes
2022-03-16	2	22	0	0	yes
2022-03-16	2	23	0	0	yes
2022-03-17	3	0	0	0	yes
2022-03-17	3	1	0	0	yes
2022-03-17	3	2	0	0	yes
2022-03-17	3	3	0	0	yes
2022-03-17	3	4	0	0	yes
2022-03-17	3	5	0	0	yes
2022-03-17	3	6	0	0	yes
2022-03-17	3	7	0	0	yes
2022-03-17	3	8	0	0	yes
2022-03-17	3	9	0	0	yes
2022-03-17	3	10	0	0	yes
2022-03-17	3	11	0	0	yes
2022-03-17	3	12	0	0	yes
2022-03-17	3	13	0	0	yes
2022-03-17	3	14	0	0	yes
2022-03-17	3	15	0	0	yes
2022-03-17	3	16	0	0	yes
2022-03-17	3	17	0	0	yes
2022-03-17	3	18	0	0	yes
2022-03-17	3	19	0	0	yes
2022-03-17	3	20	0	0	yes
2022-03-17	3	21	0	0	yes
2022-03-17	3	22	0	0	yes
2022-03-17	3	23	0	0	yes
2022-03-18	4	0	0	0	yes
2022-03-18	4	1	0	0	yes
2022-03-18	4	2	0	0	yes
2022-03-18	4	3	0	0	yes
2022-03-18	4	4	0	0	yes
2022-03-18	4	5	0	0	yes
2022-03-18	4	6	0	0	yes
2022-03-18	4	7	0	0	yes
2022-03-18	4	8	0	0	yes
2022-03-18	4	9	0	0	yes
2022-03-18	4	10	0	0	yes
2022-03-18	4	11	0	0	yes
2022-03-18	4	12	0	0	yes
2022-03-18	4	13	0	0	yes
2022-03-18	4	14	0	0	yes
2022-03-18	4	15	0	0	yes
2022-03-18	4	16	0	0	yes
2022-03-18	4	17	0	0	yes
2022-03-18	4	18	0	0	yes
2022-03-18	4	19	0	0	yes
2022-03-18	4	20	0	0	yes
2022-03-18	4	21	0	0	yes
2022-03-18	4	22	0	0	yes
2022-03-18	4	23	0	0	yes
2022-03-19	5	0	0	0	yes
2022-03-19	5	1	0	0	yes
2022-03-19	5	2	0	0	yes
2022-03-19	5	3	0	0	yes
2022-03-19	5	4	0	0	yes
2022-03-19	5	5	0	0	yes
2022-03-19	5	6	0	0	yes
2022-03-19	5	7	0	0	yes
2022-03-19	5	8	0	0	yes
2022-03-19	5	9	0	0	yes
2022-03-19	5	10	0	0	yes
2022-03-19	5	11	0	0	yes
2022-03-19	5	12	0	0	yes
2022-03-19	5	13	0	0	yes
2022-03-19	5	14	0	0	yes
2022-03-19	5	15	0	0	yes
2022-03-19	5	16	0	0	yes
2022-03-19	5	17	0	0	yes
2022-03-19	5	18	0	0	yes
2022-03-19	5	19	0	0	yes
2022-03-19	5	20	0	0	yes
2022-03-19	5	21	0	0	yes
2022-03-19	5	22	0	0	yes
2022-03-19	5	23	0	0	yes
2022-03-20	6	0	0	0	yes
2022-03-20	6	1	0	0	yes
2022-03-20	6	2	0	0	yes
2022-03-20	6	3	0	0	yes
2022-03-20	6	4	0	0	yes
2022-03-20	6	5	0	0	yes
2022-03-20	6	6	0	0	yes
2022-03-20	6	7	0	0	yes
2022-03-20	6	8	0	0	yes
2022-03-20	6	9	0	0	yes
2022-03-20	6	10	0	0	yes
2022-03-20	6	11	0	0	yes
2022-03-20	6	12	0	0	yes
2022-03-20	6	13	0	0	yes
2022-03-20	6	14	0	0	yes
2022-03-20	6	15	0	0	yes
2022-03-20	6	16	0	0	yes
2022-03-20	6	17	0	0	yes
2022-03-20	6	18	0	0	yes
2022-03-20	6	19	0	0	yes
2022-03-20	6	20	0	0	yes
2022-03-20	6	21	0	0	yes
2022-03-20	6	22	0	0	yes
2022-03-20	6	23	0	0	yes
2022-03-21	7	0	0	0	yes
2022-03-21	7	1	0	0	yes
2022-03-21	7	2	0	0	yes
2022-03-21	7	3	0	0	yes
2022-03-21	7	4	0	0	yes
2022-03-21	7	5	0	0	yes
2022-03-21	7	6	0	0	yes
2022-03-21	7	7	0	0	yes
2022-03-21	7	8	0	0	yes
2022-03-21	7	9	0	0	yes
2022-03-21	7	10	0	0	yes
2022-03-21	7	11	0	0	yes
2022-03-21	7	12	0	0	yes
2022-03-21	7	13	0	0	yes
2022-03-21	7	14	0	0	yes
2022-03-21	7	15	0	0	yes
2022-03-21	7	16	0	0	yes
2022-03-21	7	17	0	0	yes
2022-03-21	7	18	0	0	yes
2022-03-21	7	19	0	0	yes
2022-03-21	7	20	0	0	yes
2022-03-21	7	21	0	0	yes
2022-03-21	7	22	0	0	yes
2022-03-21	7	23	0	0	yes
2022-03-22	8	0	0	0	yes
2022-03-22	8	1	0	0	yes
2022-03-22	8	2	0	0	yes
2022-03-22	8	3	0	0	yes
2022-03-22	8	4	0	0	yes
2022-03-22	8	5	0	0	yes
2022-03-22	8	6	0	0	yes
2022-03-22	8	7	0	0	yes
2022-03-22	8	8	0	0	yes
2022-03-22	8	9	0	0	yes
2022-03-22	8	10	0	0	yes
2022-03-22	8	11	0	0	yes
2022-03-22	8	12	0	0	yes
2022-03-22	8	13	0	0	yes
2022-03-22	8	14	0	0	yes
2022-03-22	8	15	0	0	yes
2022-03-22	8	16	0	0	yes
2022-03-22	8	17	0	0	yes
2022-03-22	8	18	0	0	yes
2022-03-22	8	19	0	0	yes
2022-03-22	8	20	0	0	yes
2022-03-22	8	21	0	0	yes
2022-03-22	8	22	0	0	yes
2022-03-22	8	23	0	0	yes
2022-03-23	9	0	0	0	yes
2022-03-23	9	1	0	0	yes
2022-03-23	9	2	0	0	yes
2022-03-23	9	3	0	0	yes
2022-03-23	9	4	0	0	yes
2022-03-23	9	5	0	0	yes
2022-03-23	9	6	0	0	yes
2022-03-23	9	7	0	0	yes
2022-03-23	9	8	0	0	yes
2022-03-23	9	9	0	0	yes
2022-03-23	9	10	0	0	yes
2022-03-23	9	11	0	0	yes
2022-03-23	9	12	0	0	yes
2022-03-23	9	13	0	0	yes
2022-03-23	9	14	0	0	yes
2022-03-23	9	15	0	0	yes
2022-03-23	9	16	0	0	yes
2022-03-23	9	17	0	0	yes
2022-03-23	9	18	0	0	yes
2022-03-23	9	19	0	0	yes
2022-03-23	9	20	0	0	yes
2022-03-23	9	21	0	0	yes
2022-03-23	9	22	0	0	yes
2022-03-23	9	23	0	0	yes
2022-03-24	10	0	0	0	yes
2022-03-24	10	1	0	0	yes
2022-03-24	10	2	0	0	yes
2022-03-24	10	3	0	0	yes
2022-03-24	10	4	0	0	yes
2022-03-24	10	5	0	0	yes
2022-03-24	10	6	0	0	yes
2022-03-24	10	7	0	0	yes
2022-03-24	10	8	0	0	yes
2022-03-24	10	9	0	0	yes
2022-03-24	10	10	0	0	yes
2022-03-24	10	11	0	0	yes
2022-03-24	10	12	0	0	yes
2022-03-24	10	13	0	0	yes
2022-03-24	10	14	0	1	yes
2022-03-24	10	15	0	2	yes
2022-03-24	10	16	0	3	yes
2022-03-24	10	17	0	4	yes
2022-03-24	10	18	0	1	yes
2022-03-24	10	19	0	0	yes
2022-03-24	10	20	0	0	yes
2022-03-24	10	21	0	0	yes
2022-03-24	10	22	0	0	yes
2022-03-24	10	23	0	0	yes
2022-03-25	11	0	0	0	yes
2022-03-25	11	1	0	0	yes
2022-03-25	11	2	0	0	yes
2022-03-25	11	3	0	0	yes
2022-03-25	11	4	0	0	yes
2022-03-25	11	5	0	0	yes
2022-03-25	11	6	0	0	yes
2022-03-25	11	7	0	0	yes
2022-03-25	11	8	0	0	yes
2022-03-25	11	9	0	0	yes
2022-03-25	11	10	0	0	yes
2022-03-25	11	11	0	0	yes
2022-03-25	11	12	0	0	yes
2022-03-25	11	13	0	0	yes
2022-03-25	11	14	0	0	yes
2022-03-25	11	15	0	0	yes
2022-03-25	11	16	0	4	yes
2022-03-25	11	17	0	6	yes
2022-03-25	11	18	0	5	yes
2022-03-25	11	19	0	0	yes
2022-03-25	11	20	0	0	yes
2022-03-25	11	21	0	0	yes
2022-03-25	11	22	0	0	yes
2022-03-25	11	23	0	0	yes
2022-03-26	12	0	0	0	yes
2022-03-26	12	1	0	0	yes
2022-03-26	12	2	0	0	yes
2022-03-26	12	3	0	0	yes
2022-03-26	12	4	0	0	yes
2022-03-26	12	5	0	0	yes
2022-03-26	12	6	0	0	yes
2022-03-26	12	7	0	0	yes
2022-03-26	12	8	0	0	yes
2022-03-26	12	9	0	0	yes
2022-03-26	12	10	0	0	yes
2022-03-26	12	11	0	0	yes
2022-03-26	12	12	0	0	yes
2022-03-26	12	13	0	0	yes
2022-03-26	12	14	0	0	yes
2022-03-26	12	15	0	0	yes
2022-03-26	12	16	0	1	yes
2022-03-26	12	17	0	0	yes
2022-03-26	12	18	0	5	yes
2022-03-26	12	19	0	0	yes
2022-03-26	12	20	1	0	yes
2022-03-26	12	21	0	0	yes
2022-03-26	12	22	0	0	yes
2022-03-26	12	23	0	0	yes
2022-03-27	13	0	0	0	yes
2022-03-27	13	1	0	0	yes
2022-03-27	13	2	0	0	yes
2022-03-27	13	3	0	0	yes
2022-03-27	13	4	0	0	yes
2022-03-27	13	5	0	0	yes
2022-03-27	13	6	0	0	yes
2022-03-27	13	7	0	0	yes
2022-03-27	13	8	0	0	yes
2022-03-27	13	9	0	0	yes
2022-03-27	13	10	0	0	yes
2022-03-27	13	11	0	0	yes
2022-03-27	13	12	0	0	yes
2022-03-27	13	13	0	0	yes
2022-03-27	13	14	0	0	yes
2022-03-27	13	15	0	0	yes
2022-03-27	13	16	0	1	yes
2022-03-27	13	17	0	2	yes
2022-03-27	13	18	0	0	yes
2022-03-27	13	19	0	0	yes
2022-03-27	13	20	0	0	yes
2022-03-27	13	21	1	0	yes
2022-03-27	13	22	0	0	yes
2022-03-27	13	23	0	0	yes
2022-03-28	14	0	0	0	yes
2022-03-28	14	1	0	0	yes
2022-03-28	14	2	0	0	yes
2022-03-28	14	3	0	0	yes
2022-03-28	14	4	0	0	yes
2022-03-28	14	5	0	0	yes
2022-03-28	14	6	0	0	yes
2022-03-28	14	7	0	0	yes
2022-03-28	14	8	0	0	yes
2022-03-28	14	9	0	0	yes
2022-03-28	14	10	0	0	yes
2022-03-28	14	11	0	0	yes
2022-03-28	14	12	0	0	yes
2022-03-28	14	13	0	0	yes
2022-03-28	14	14	0	0	yes
2022-03-28	14	15	0	0	yes
2022-03-28	14	16	0	0	yes
2022-03-28	14	17	0	0	yes
2022-03-28	14	18	0	0	yes
2022-03-28	14	19	0	0	yes
2022-03-28	14	20	0	0	yes
2022-03-28	14	21	0	0	yes
2022-03-28	14	22	0	0	yes
2022-03-28	14	23	0	0	yes
2022-03-29	15	0	0	0	yes
2022-03-29	15	1	0	0	yes
2022-03-29	15	2	0	0	yes
2022-03-29	15	3	0	0	yes
2022-03-29	15	4	0	0	yes
2022-03-29	15	5	0	0	yes
2022-03-29	15	6	0	0	yes
2022-03-29	15	7	0	0	yes
2022-03-29	15	8	0	0	yes
2022-03-29	15	9	0	0	yes
2022-03-29	15	10	0	0	yes
2022-03-29	15	11	0	0	yes
2022-03-29	15	12	0	0	yes
2022-03-29	15	13	0	0	yes
2022-03-29	15	14	0	0	yes
2022-03-29	15	15	0	0	yes
2022-03-29	15	16	0	0	yes
2022-03-29	15	17	0	0	yes
2022-03-29	15	18	0	0	yes
2022-03-29	15	19	0	0	yes
2022-03-29	15	20	0	0	yes
2022-03-29	15	21	0	0	yes
2022-03-29	15	22	0	0	yes
2022-03-29	15	23	0	0	yes
2022-03-30	16	0	0	0	yes
2022-03-30	16	1	0	0	yes
2022-03-30	16	2	0	0	yes
2022-03-30	16	3	0	0	yes
2022-03-30	16	4	0	0	yes
2022-03-30	16	5	0	0	yes
2022-03-30	16	6	0	0	yes
2022-03-30	16	7	0	0	yes
2022-03-30	16	8	0	0	yes
2022-03-30	16	9	0	0	yes
2022-03-30	16	10	0	0	yes
2022-03-30	16	11	0	0	yes
2022-03-30	16	12	0	0	yes
2022-03-30	16	13	0	0	yes
2022-03-30	16	14	0	0	yes
2022-03-30	16	15	0	0	yes
2022-03-30	16	16	0	0	yes
2022-03-30	16	17	0	0	yes
2022-03-30	16	18	0	0	yes
2022-03-30	16	19	0	0	yes
2022-03-30	16	20	0	0	yes
2022-03-30	16	21	0	0	yes
2022-03-30	16	22	0	0	yes
2022-03-30	16	23	0	0	yes
2022-03-31	17	0	0	0	yes
2022-03-31	17	1	0	0	yes
2022-03-31	17	2	0	0	yes
2022-03-31	17	3	0	0	yes
2022-03-31	17	4	0	0	yes
2022-03-31	17	5	0	0	yes
2022-03-31	17	6	0	0	yes
2022-03-31	17	7	0	0	yes
2022-03-31	17	8	0	0	yes
2022-03-31	17	9	0	0	yes
2022-03-31	17	10	0	0	yes
2022-03-31	17	11	0	0	yes
2022-03-31	17	12	0	0	yes
2022-03-31	17	13	0	0	yes
2022-03-31	17	14	0	0	yes
2022-03-31	17	15	0	0	yes
2022-03-31	17	16	0	0	yes
2022-03-31	17	17	0	0	yes
2022-03-31	17	18	0	0	yes
2022-03-31	17	19	0	0	yes
2022-03-31	17	20	0	0	yes
2022-03-31	17	21	0	0	yes
2022-03-31	17	22	0	0	yes
2022-03-31	17	23	0	0	yes
2022-04-01	18	0	0	0	yes
2022-04-01	18	1	0	0	yes
2022-04-01	18	2	0	0	yes
2022-04-01	18	3	0	0	yes
2022-04-01	18	4	0	0	yes
2022-04-01	18	5	0	0	yes
2022-04-01	18	6	0	0	yes
2022-04-01	18	7	0	0	yes
2022-04-01	18	8	0	0	yes
2022-04-01	18	9	0	0	yes
2022-04-01	18	10	0	0	yes
2022-04-01	18	11	0	0	yes
2022-04-01	18	12	0	0	yes
2022-04-01	18	13	0	0	yes
2022-04-01	18	14	0	0	yes
2022-04-01	18	15	0	0	yes
2022-04-01	18	16	0	0	yes
2022-04-01	18	17	0	0	yes
2022-04-01	18	18	0	0	yes
2022-04-01	18	19	0	0	yes
2022-04-01	18	20	0	0	yes
2022-04-01	18	21	0	0	yes
2022-04-01	18	22	0	0	yes
2022-04-01	18	23	0	0	yes
2022-04-02	19	0	0	0	yes
2022-04-02	19	1	0	0	yes
2022-04-02	19	2	0	0	yes
2022-04-02	19	3	0	0	yes
2022-04-02	19	4	0	0	yes
2022-04-02	19	5	0	0	yes
2022-04-02	19	6	0	0	yes
2022-04-02	19	7	0	0	yes
2022-04-02	19	8	0	0	yes
2022-04-02	19	9	0	0	yes
2022-04-02	19	10	0	0	yes
2022-04-02	19	11	0	0	yes
2022-04-02	19	12	0	0	yes
2022-04-02	19	13	0	0	yes
2022-04-02	19	14	0	0	yes
2022-04-02	19	15	0	0	yes
2022-04-02	19	16	0	0	yes
2022-04-02	19	17	0	0	yes
2022-04-02	19	18	0	0	yes
2022-04-02	19	19	0	0	yes
2022-04-02	19	20	0	0	yes
2022-04-02	19	21	0	0	yes
2022-04-02	19	22	0	0	yes
2022-04-02	19	23	0	0	yes
2022-04-03	20	0	0	0	yes
2022-04-03	20	1	0	0	yes
2022-04-03	20	2	0	0	yes
2022-04-03	20	3	0	0	yes
2022-04-03	20	4	0	0	yes
2022-04-03	20	5	0	0	yes
2022-04-03	20	6	0	0	yes
2022-04-03	20	7	0	0	yes
2022-04-03	20	8	0	0	yes
2022-04-03	20	9	0	0	yes
2022-04-03	20	10	0	0	yes
2022-04-03	20	11	0	0	yes
2022-04-03	20	12	0	0	yes
2022-04-03	20	13	0	0	yes
2022-04-03	20	14	0	0	yes
2022-04-03	20	15	0	0	yes
2022-04-03	20	16	0	0	yes
2022-04-03	20	17	0	0	yes
2022-04-03	20	18	0	0	yes
2022-04-03	20	19	0	0	yes
2022-04-03	20	20	0	0	yes
2022-04-03	20	21	0	0	yes
2022-04-03	20	22	0	0	yes
2022-04-03	20	23	0	0	yes
2022-04-04	21	0	0	0	yes
2022-04-04	21	1	0	0	yes
2022-04-04	21	2	0	0	yes
2022-04-04	21	3	0	0	yes
2022-04-04	21	4	0	0	yes
2022-04-04	21	5	0	0	yes
2022-04-04	21	6	0	0	yes
2022-04-04	21	7	0	0	yes
2022-04-04	21	8	0	0	yes
2022-04-04	21	9	0	0	yes
2022-04-04	21	10	0	0	yes
2022-04-04	21	11	0	0	yes
2022-04-04	21	12	0	0	yes
2022-04-04	21	13	0	0	yes
2022-04-04	21	14	0	0	yes
2022-04-04	21	15	0	0	yes
2022-04-04	21	16	0	0	yes
2022-04-04	21	17	0	0	yes
2022-04-04	21	18	0	0	yes
2022-04-04	21	19	0	0	yes
2022-04-04	21	20	0	0	yes
2022-04-04	21	21	0	0	yes
2022-04-04	21	22	0	0	yes
2022-04-04	21	23	0	0	yes
2022-04-05	22	0	0	0	yes
2022-04-05	22	1	0	0	yes
2022-04-05	22	2	0	0	yes
2022-04-05	22	3	0	0	yes
2022-04-05	22	4	0	0	yes
2022-04-05	22	5	0	0	yes
2022-04-05	22	6	0	0	yes
2022-04-05	22	7	0	0	yes
2022-04-05	22	8	0	0	yes
2022-04-05	22	9	0	0	yes
2022-04-05	22	10	0	0	yes
2022-04-05	22	11	0	0	yes
2022-04-05	22	12	0	0	yes
2022-04-05	22	13	0	0	yes
2022-04-05	22	14	0	0	yes
2022-04-05	22	15	0	0	yes
2022-04-05	22	16	0	0	yes
2022-04-05	22	17	0	0	yes
2022-04-05	22	18	0	0	yes
2022-04-05	22	19	0	1	yes
2022-04-05	22	20	0	0	yes
2022-04-05	22	21	0	0	yes
2022-04-05	22	22	0	0	yes
2022-04-05	22	23	0	0	yes
2022-04-06	23	0	0	0	yes
2022-04-06	23	1	0	0	yes
2022-04-06	23	2	0	0	yes
2022-04-06	23	3	0	0	yes
2022-04-06	23	4	0	0	yes
2022-04-06	23	5	0	0	yes
2022-04-06	23	6	0	0	yes
2022-04-06	23	7	0	0	yes
2022-04-06	23	8	0	0	yes
2022-04-06	23	9	0	0	yes
2022-04-06	23	10	0	0	yes
2022-04-06	23	11	0	0	yes
2022-04-06	23	12	0	0	yes
2022-04-06	23	13	0	0	yes
2022-04-06	23	14	0	0	yes
2022-04-06	23	15	0	0	yes
2022-04-06	23	16	0	0	yes
2022-04-06	23	17	0	0	yes
2022-04-06	23	18	0	0	yes
2022-04-06	23	19	0	0	yes
2022-04-06	23	20	0	0	yes
2022-04-06	23	21	1	0	yes
2022-04-06	23	22	0	0	yes
2022-04-06	23	23	0	0	yes
2022-04-07	24	0	0	0	yes
2022-04-07	24	1	0	0	yes
2022-04-07	24	2	0	0	yes
2022-04-07	24	3	0	0	yes
2022-04-07	24	4	0	0	yes
2022-04-07	24	5	0	0	yes
2022-04-07	24	6	0	0	yes
2022-04-07	24	7	0	0	yes
2022-04-07	24	8	0	0	yes
2022-04-07	24	9	0	0	yes
2022-04-07	24	10	0	0	yes
2022-04-07	24	11	0	0	yes
2022-04-07	24	12	0	0	yes
2022-04-07	24	13	0	0	yes
2022-04-07	24	14	0	0	yes
2022-04-07	24	15	0	1	yes
2022-04-07	24	16	0	0	yes
2022-04-07	24	17	0	1	yes
2022-04-07	24	18	0	0	yes
2022-04-07	24	19	1	0	yes
2022-04-07	24	20	1	0	yes
2022-04-07	24	21	0	0	yes
2022-04-07	24	22	0	0	yes
2022-04-07	24	23	0	0	yes
2022-04-08	25	0	0	0	yes
2022-04-08	25	1	0	0	yes
2022-04-08	25	2	0	0	yes
2022-04-08	25	3	0	0	yes
2022-04-08	25	4	0	0	yes
2022-04-08	25	5	0	0	yes
2022-04-08	25	6	0	0	yes
2022-04-08	25	7	0	0	yes
2022-04-08	25	8	0	0	yes
2022-04-08	25	9	0	0	yes
2022-04-08	25	10	0	0	yes
2022-04-08	25	11	0	0	yes
2022-04-08	25	12	0	0	yes
2022-04-08	25	13	0	0	yes
2022-04-08	25	14	0	0	yes
2022-04-08	25	15	0	0	yes
2022-04-08	25	16	0	0	yes
2022-04-08	25	17	0	1	yes
2022-04-08	25	18	2	0	yes
2022-04-08	25	19	0	0	yes
2022-04-08	25	20	0	0	yes
2022-04-08	25	21	0	0	yes
2022-04-08	25	22	0	0	yes
2022-04-08	25	23	0	0	yes
2022-04-09	26	0	0	0	yes
2022-04-09	26	1	0	0	yes
2022-04-09	26	2	0	0	yes
2022-04-09	26	3	0	0	yes
2022-04-09	26	4	0	0	yes
2022-04-09	26	5	0	0	yes
2022-04-09	26	6	0	0	yes
2022-04-09	26	7	0	0	yes
2022-04-09	26	8	0	0	yes
2022-04-09	26	9	0	0	yes
2022-04-09	26	10	0	0	yes
2022-04-09	26	11	0	0	yes
2022-04-09	26	12	0	0	yes
2022-04-09	26	13	0	0	yes
2022-04-09	26	14	0	0	yes
2022-04-09	26	15	0	0	yes
2022-04-09	26	16	0	0	yes
2022-04-09	26	17	0	0	yes
2022-04-09	26	18	0	0	yes
2022-04-09	26	19	0	0	yes
2022-04-09	26	20	0	0	yes
2022-04-09	26	21	1	0	yes
2022-04-09	26	22	0	0	yes
2022-04-09	26	23	0	0	yes
2022-04-10	27	0	0	0	yes
2022-04-10	27	1	0	0	yes
2022-04-10	27	2	0	0	yes
2022-04-10	27	3	0	0	yes
2022-04-10	27	4	0	0	yes
2022-04-10	27	5	0	0	yes
2022-04-10	27	6	0	0	yes
2022-04-10	27	7	0	0	yes
2022-04-10	27	8	0	0	yes
2022-04-10	27	9	0	0	yes
2022-04-10	27	10	0	0	yes
2022-04-10	27	11	0	0	yes
2022-04-10	27	12	0	0	yes
2022-04-10	27	13	0	0	yes
2022-04-10	27	14	0	0	yes
2022-04-10	27	15	0	0	yes
2022-04-10	27	16	0	0	yes
2022-04-10	27	17	0	0	yes
2022-04-10	27	18	0	1	yes
2022-04-10	27	19	0	0	yes
2022-04-10	27	20	1	0	yes
2022-04-10	27	21	0	0	yes
2022-04-10	27	22	0	0	yes
2022-04-10	27	23	0	0	yes
2022-04-11	28	0	0	0	yes
2022-04-11	28	1	0	0	yes
2022-04-11	28	2	0	0	yes
2022-04-11	28	3	0	0	yes
2022-04-11	28	4	0	0	yes
2022-04-11	28	5	0	0	yes
2022-04-11	28	6	0	0	yes
2022-04-11	28	7	0	0	yes
2022-04-11	28	8	0	0	yes
2022-04-11	28	9	0	0	yes
2022-04-11	28	10	0	0	yes
2022-04-11	28	11	0	0	yes
2022-04-11	28	12	0	0	yes
2022-04-11	28	13	0	0	yes
2022-04-11	28	14	0	0	yes
2022-04-11	28	15	0	0	yes
2022-04-11	28	16	0	0	yes
2022-04-11	28	17	0	0	yes
2022-04-11	28	18	1	0	yes
2022-04-11	28	19	0	0	yes
2022-04-11	28	20	0	0	yes
2022-04-11	28	21	0	0	yes
2022-04-11	28	22	0	0	yes
2022-04-11	28	23	0	0	yes
2022-04-12	29	0	0	0	yes
2022-04-12	29	1	0	0	yes
2022-04-12	29	2	0	0	yes
2022-04-12	29	3	0	0	yes
2022-04-12	29	4	0	0	yes
2022-04-12	29	5	0	0	yes
2022-04-12	29	6	0	0	yes
2022-04-12	29	7	0	0	yes
2022-04-12	29	8	0	0	yes
2022-04-12	29	9	0	0	yes
2022-04-12	29	10	0	0	yes
2022-04-12	29	11	0	0	yes
2022-04-12	29	12	0	0	yes
2022-04-12	29	13	0	0	yes
2022-04-12	29	14	0	0	yes
2022-04-12	29	15	0	0	yes
2022-04-12	29	16	0	0	yes
2022-04-12	29	17	0	0	yes
2022-04-12	29	18	0	1	yes
2022-04-12	29	19	0	0	yes
2022-04-12	29	20	0	0	yes
2022-04-12	29	21	1	0	yes
2022-04-12	29	22	0	0	yes
2022-04-12	29	23	0	0	yes
2022-04-13	30	0	0	0	yes
2022-04-13	30	1	0	0	yes
2022-04-13	30	2	0	0	yes
2022-04-13	30	3	0	0	yes
2022-04-13	30	4	0	0	yes
2022-04-13	30	5	0	0	yes
2022-04-13	30	6	0	0	yes
2022-04-13	30	7	0	0	yes
2022-04-13	30	8	0	0	yes
2022-04-13	30	9	0	0	yes
2022-04-13	30	10	0	0	yes
2022-04-13	30	11	0	0	yes
2022-04-13	30	12	0	0	yes
2022-04-13	30	13	0	0	yes
2022-04-13	30	14	0	0	yes
2022-04-13	30	15	0	0	yes
2022-04-13	30	16	0	0	yes
2022-04-13	30	17	0	0	yes
2022-04-13	30	18	0	0	yes
2022-04-13	30	19	0	0	yes
2022-04-13	30	20	0	0	yes
2022-04-13	30	21	2	0	yes
2022-04-13	30	22	0	0	yes
2022-04-13	30	23	0	0	yes
2022-04-14	31	0	0	0	yes
2022-04-14	31	1	0	0	yes
2022-04-14	31	2	0	0	yes
2022-04-14	31	3	0	0	yes
2022-04-14	31	4	0	0	yes
2022-04-14	31	5	0	0	yes
2022-04-14	31	6	0	0	yes
2022-04-14	31	7	0	0	yes
2022-04-14	31	8	0	0	yes
2022-04-14	31	9	0	0	yes
2022-04-14	31	10	0	0	yes
2022-04-14	31	11	0	0	yes
2022-04-14	31	12	0	0	yes
2022-04-14	31	13	0	0	yes
2022-04-14	31	14	0	0	yes
2022-04-14	31	15	0	0	yes
2022-04-14	31	16	0	0	yes
2022-04-14	31	17	0	0	yes
2022-04-14	31	18	0	0	yes
2022-04-14	31	19	0	0	yes
2022-04-14	31	20	0	0	yes
2022-04-14	31	21	0	0	yes
2022-04-14	31	22	0	0	yes
2022-04-14	31	23	0	0	yes
2022-04-15	32	0	0	0	yes
2022-04-15	32	1	0	0	yes
2022-04-15	32	2	0	0	yes
2022-04-15	32	3	0	0	yes
2022-04-15	32	4	0	0	yes
2022-04-15	32	5	0	0	yes
2022-04-15	32	6	0	0	yes
2022-04-15	32	7	0	0	yes
2022-04-15	32	8	0	0	yes
2022-04-15	32	9	0	0	yes
2022-04-15	32	10	0	0	yes
2022-04-15	32	11	0	0	yes
2022-04-15	32	12	0	0	yes
2022-04-15	32	13	0	0	yes
2022-04-15	32	14	0	0	yes
2022-04-15	32	15	0	1	yes
2022-04-15	32	16	0	1	yes
2022-04-15	32	17	0	1	yes
2022-04-15	32	18	0	0	yes
2022-04-15	32	19	0	0	yes
2022-04-15	32	20	0	0	yes
2022-04-15	32	21	0	0	yes
2022-04-15	32	22	0	0	yes
2022-04-15	32	23	0	0	yes
2022-04-16	33	0	0	0	yes
2022-04-16	33	1	0	0	yes
2022-04-16	33	2	0	0	yes
2022-04-16	33	3	0	0	yes
2022-04-16	33	4	0	0	yes
2022-04-16	33	5	0	0	yes
2022-04-16	33	6	0	0	yes
2022-04-16	33	7	0	0	yes
2022-04-16	33	8	0	0	yes
2022-04-16	33	9	0	0	yes
2022-04-16	33	10	0	0	yes
2022-04-16	33	11	0	0	yes
2022-04-16	33	12	1	0	yes
2022-04-16	33	13	0	0	yes
2022-04-16	33	14	0	0	yes
2022-04-16	33	15	1	0	yes
2022-04-16	33	16	0	0	yes
2022-04-16	33	17	0	0	yes
2022-04-16	33	18	0	0	yes
2022-04-16	33	19	1	0	yes
2022-04-16	33	20	0	0	yes
2022-04-16	33	21	0	0	yes
2022-04-16	33	22	0	0	yes
2022-04-16	33	23	0	0	yes
2022-04-17	34	0	0	0	yes
2022-04-17	34	1	0	0	yes
2022-04-17	34	2	0	0	yes
2022-04-17	34	3	0	0	yes
2022-04-17	34	4	0	0	yes
2022-04-17	34	5	0	0	yes
2022-04-17	34	6	0	0	yes
2022-04-17	34	7	0	0	yes
2022-04-17	34	8	0	1	yes
2022-04-17	34	9	0	0	yes
2022-04-17	34	10	0	0	yes
2022-04-17	34	11	0	0	yes
2022-04-17	34	12	0	0	yes
2022-04-17	34	13	0	0	yes
2022-04-17	34	14	0	0	yes
2022-04-17	34	15	0	0	yes
2022-04-17	34	16	0	0	yes
2022-04-17	34	17	0	1	yes
2022-04-17	34	18	0	1	yes
2022-04-17	34	19	0	0	yes
2022-04-17	34	20	0	0	yes
2022-04-17	34	21	0	0	yes
2022-04-17	34	22	0	0	yes
2022-04-17	34	23	0	0	yes
2022-04-18	35	0	0	0	yes
2022-04-18	35	1	0	0	yes
2022-04-18	35	2	0	0	yes
2022-04-18	35	3	0	0	yes
2022-04-18	35	4	0	0	yes
2022-04-18	35	5	0	0	yes
2022-04-18	35	6	0	0	yes
2022-04-18	35	7	0	0	yes
2022-04-18	35	8	0	0	yes
2022-04-18	35	9	0	0	yes
2022-04-18	35	10	0	0	yes
2022-04-18	35	11	0	0	yes
2022-04-18	35	12	0	0	yes
2022-04-18	35	13	0	0	yes
2022-04-18	35	14	0	0	yes
2022-04-18	35	15	0	0	yes
2022-04-18	35	16	0	1	yes
2022-04-18	35	17	0	0	yes
2022-04-18	35	18	0	0	yes
2022-04-18	35	19	0	0	yes
2022-04-18	35	20	0	0	yes
2022-04-18	35	21	0	0	yes
2022-04-18	35	22	0	0	yes
2022-04-18	35	23	0	0	yes
2022-04-19	36	0	0	0	yes
2022-04-19	36	1	0	0	yes
2022-04-19	36	2	0	0	yes
2022-04-19	36	3	0	0	yes
2022-04-19	36	4	0	0	yes
2022-04-19	36	5	0	0	yes
2022-04-19	36	6	0	0	yes
2022-04-19	36	7	0	0	yes
2022-04-19	36	8	0	0	yes
2022-04-19	36	9	0	0	yes
2022-04-19	36	10	0	0	yes
2022-04-19	36	11	0	0	yes
2022-04-19	36	12	0	0	yes
2022-04-19	36	13	0	0	yes
2022-04-19	36	14	0	0	yes
2022-04-19	36	15	0	0	yes
2022-04-19	36	16	0	1	yes
2022-04-19	36	17	0	0	yes
2022-04-19	36	18	0	0	yes
2022-04-19	36	19	0	0	yes
2022-04-19	36	20	0	0	yes
2022-04-19	36	21	1	0	yes
2022-04-19	36	22	0	0	yes
2022-04-19	36	23	0	0	yes
2022-04-20	37	0	0	0	yes
2022-04-20	37	1	0	0	yes
2022-04-20	37	2	0	0	yes
2022-04-20	37	3	0	0	yes
2022-04-20	37	4	0	0	yes
2022-04-20	37	5	0	0	yes
2022-04-20	37	6	0	0	yes
2022-04-20	37	7	0	0	yes
2022-04-20	37	8	0	0	yes
2022-04-20	37	9	0	0	yes
2022-04-20	37	10	0	0	yes
2022-04-20	37	11	0	0	yes
2022-04-20	37	12	0	0	yes
2022-04-20	37	13	0	0	yes
2022-04-20	37	14	0	0	yes
2022-04-20	37	15	0	0	yes
2022-04-20	37	16	0	1	yes
2022-04-20	37	17	0	1	yes
2022-04-20	37	18	0	0	yes
2022-04-20	37	19	1	0	yes
2022-04-20	37	20	0	0	yes
2022-04-20	37	21	0	0	yes
2022-04-20	37	22	0	0	yes
2022-04-20	37	23	0	0	yes
2022-04-21	38	0	0	0	yes
2022-04-21	38	1	0	0	yes
2022-04-21	38	2	0	0	yes
2022-04-21	38	3	0	0	yes
2022-04-21	38	4	0	0	yes
2022-04-21	38	5	0	0	yes
2022-04-21	38	6	0	0	yes
2022-04-21	38	7	0	0	yes
2022-04-21	38	8	0	0	yes
2022-04-21	38	9	0	0	yes
2022-04-21	38	10	0	0	yes
2022-04-21	38	11	0	0	yes
2022-04-21	38	12	0	0	yes
2022-04-21	38	13	0	0	yes
2022-04-21	38	14	0	0	yes
2022-04-21	38	15	0	0	yes
2022-04-21	38	16	0	1	yes
2022-04-21	38	17	0	0	yes
2022-04-21	38	18	1	0	yes
2022-04-21	38	19	0	0	yes
2022-04-21	38	20	0	0	yes
2022-04-21	38	21	0	0	yes
2022-04-21	38	22	0	0	yes
2022-04-21	38	23	0	0	yes
2022-04-22	39	0	0	0	yes
2022-04-22	39	1	0	0	yes
2022-04-22	39	2	0	0	yes
2022-04-22	39	3	0	0	yes
2022-04-22	39	4	0	0	yes
2022-04-22	39	5	0	0	yes
2022-04-22	39	6	0	0	yes
2022-04-22	39	7	0	0	yes
2022-04-22	39	8	0	0	yes
2022-04-22	39	9	0	0	yes
2022-04-22	39	10	0	0	yes
2022-04-22	39	11	0	0	yes
2022-04-22	39	12	0	0	yes
2022-04-22	39	13	0	0	yes
2022-04-22	39	14	0	0	yes
2022-04-22	39	15	0	1	yes
2022-04-22	39	16	0	1	yes
2022-04-22	39	17	0	1	yes
2022-04-22	39	18	0	0	yes
2022-04-22	39	19	0	0	yes
2022-04-22	39	20	0	0	yes
2022-04-22	39	21	1	0	yes
2022-04-22	39	22	0	0	yes
2022-04-22	39	23	0	0	yes
2022-04-23	40	0	0	0	yes
2022-04-23	40	1	0	0	yes
2022-04-23	40	2	0	0	yes
2022-04-23	40	3	0	0	yes
2022-04-23	40	4	0	0	yes
2022-04-23	40	5	0	0	yes
2022-04-23	40	6	0	0	yes
2022-04-23	40	7	0	0	yes
2022-04-23	40	8	0	0	yes
2022-04-23	40	9	0	0	yes
2022-04-23	40	10	0	0	yes
2022-04-23	40	11	0	0	yes
2022-04-23	40	12	0	0	yes
2022-04-23	40	13	0	0	yes
2022-04-23	40	14	0	0	yes
2022-04-23	40	15	0	0	yes
2022-04-23	40	16	0	0	yes
2022-04-23	40	17	0	0	yes
2022-04-23	40	18	1	2	yes
2022-04-23	40	19	0	0	yes
2022-04-23	40	20	1	0	yes
2022-04-23	40	21	1	0	yes
2022-04-23	40	22	0	0	yes
2022-04-23	40	23	0	0	yes
2022-04-24	41	0	0	0	yes
2022-04-24	41	1	0	0	yes
2022-04-24	41	2	0	0	yes
2022-04-24	41	3	0	0	yes
2022-04-24	41	4	0	0	yes
2022-04-24	41	5	0	0	yes
2022-04-24	41	6	0	0	yes
2022-04-24	41	7	0	0	yes
2022-04-24	41	8	1	0	yes
2022-04-24	41	9	0	0	yes
2022-04-24	41	10	0	0	yes
2022-04-24	41	11	0	0	yes
2022-04-24	41	12	0	0	yes
2022-04-24	41	13	0	0	yes
2022-04-24	41	14	0	0	yes
2022-04-24	41	15	0	0	yes
2022-04-24	41	16	0	0	yes
2022-04-24	41	17	0	2	yes
2022-04-24	41	18	0	1	yes
2022-04-24	41	19	0	0	yes
2022-04-24	41	20	1	0	yes
2022-04-24	41	21	0	0	yes
2022-04-24	41	22	0	0	yes
2022-04-24	41	23	0	0	yes
2022-04-25	42	0	0	0	yes
2022-04-25	42	1	0	0	yes
2022-04-25	42	2	0	0	yes
2022-04-25	42	3	0	0	yes
2022-04-25	42	4	0	0	yes
2022-04-25	42	5	0	0	yes
2022-04-25	42	6	0	0	yes
2022-04-25	42	7	0	0	yes
2022-04-25	42	8	0	0	yes
2022-04-25	42	9	0	0	yes
2022-04-25	42	10	0	0	yes
2022-04-25	42	11	0	0	yes
2022-04-25	42	12	0	0	yes
2022-04-25	42	13	0	0	yes
2022-04-25	42	14	0	0	yes
2022-04-25	42	15	0	0	yes
2022-04-25	42	16	0	1	yes
2022-04-25	42	17	0	0	yes
2022-04-25	42	18	1	0	yes
2022-04-25	42	19	0	0	yes
2022-04-25	42	20	0	0	yes
2022-04-25	42	21	1	0	yes
2022-04-25	42	22	0	0	yes
2022-04-25	42	23	0	0	yes
2022-04-26	43	0	0	0	yes
2022-04-26	43	1	0	0	yes
2022-04-26	43	2	0	0	yes
2022-04-26	43	3	0	0	yes
2022-04-26	43	4	0	0	yes
2022-04-26	43	5	0	0	yes
2022-04-26	43	6	0	0	yes
2022-04-26	43	7	0	0	yes
2022-04-26	43	8	0	0	yes
2022-04-26	43	9	0	0	yes
2022-04-26	43	10	0	0	yes
2022-04-26	43	11	0	0	yes
2022-04-26	43	12	0	0	yes
2022-04-26	43	13	0	0	yes
2022-04-26	43	14	0	0	yes
2022-04-26	43	15	0	1	yes
2022-04-26	43	16	0	3	yes
2022-04-26	43	17	0	0	yes
2022-04-26	43	18	0	1	yes
2022-04-26	43	19	0	0	yes
2022-04-26	43	20	0	0	yes
2022-04-26	43	21	0	0	yes
2022-04-26	43	22	2	0	yes
2022-04-26	43	23	0	0	yes
2022-04-27	44	0	0	0	yes
2022-04-27	44	1	0	0	yes
2022-04-27	44	2	0	0	yes
2022-04-27	44	3	0	0	yes
2022-04-27	44	4	0	0	yes
2022-04-27	44	5	0	0	yes
2022-04-27	44	6	0	0	yes
2022-04-27	44	7	0	0	yes
2022-04-27	44	8	0	0	yes
2022-04-27	44	9	0	0	yes
2022-04-27	44	10	0	0	yes
2022-04-27	44	11	0	0	yes
2022-04-27	44	12	0	0	yes
2022-04-27	44	13	0	0	yes
2022-04-27	44	14	0	0	yes
2022-04-27	44	15	0	1	yes
2022-04-27	44	16	0	1	yes
2022-04-27	44	17	0	0	yes
2022-04-27	44	18	2	1	yes
2022-04-27	44	19	1	0	yes
2022-04-27	44	20	0	0	yes
2022-04-27	44	21	1	0	yes
2022-04-27	44	22	0	0	yes
2022-04-27	44	23	0	0	yes
2022-04-28	45	0	0	0	yes
2022-04-28	45	1	0	0	yes
2022-04-28	45	2	0	0	yes
2022-04-28	45	3	0	0	yes
2022-04-28	45	4	0	0	yes
2022-04-28	45	5	0	0	yes
2022-04-28	45	6	0	0	yes
2022-04-28	45	7	0	0	yes
2022-04-28	45	8	0	0	yes
2022-04-28	45	9	1	0	yes
2022-04-28	45	10	0	0	yes
2022-04-28	45	11	0	0	yes
2022-04-28	45	12	0	0	yes
2022-04-28	45	13	0	0	yes
2022-04-28	45	14	0	0	yes
2022-04-28	45	15	0	0	yes
2022-04-28	45	16	0	1	yes
2022-04-28	45	17	0	1	yes
2022-04-28	45	18	1	0	yes
2022-04-28	45	19	1	0	yes
2022-04-28	45	20	0	0	yes
2022-04-28	45	21	3	0	yes
2022-04-28	45	22	0	0	yes
2022-04-28	45	23	0	0	yes
2022-04-29	46	0	0	0	yes
2022-04-29	46	1	0	0	yes
2022-04-29	46	2	0	0	yes
2022-04-29	46	3	0	0	yes
2022-04-29	46	4	0	0	yes
2022-04-29	46	5	0	0	yes
2022-04-29	46	6	0	0	yes
2022-04-29	46	7	0	0	yes
2022-04-29	46	8	0	0	yes
2022-04-29	46	9	0	0	yes
2022-04-29	46	10	0	0	yes
2022-04-29	46	11	0	0	yes
2022-04-29	46	12	0	0	yes
2022-04-29	46	13	0	0	yes
2022-04-29	46	14	0	0	yes
2022-04-29	46	15	0	0	yes
2022-04-29	46	16	0	0	yes
2022-04-29	46	17	0	1	yes
2022-04-29	46	18	1	0	yes
2022-04-29	46	19	1	0	yes
2022-04-29	46	20	1	0	yes
2022-04-29	46	21	1	0	yes
2022-04-29	46	22	0	0	yes
2022-04-29	46	23	0	0	yes
2022-04-30	47	0	0	0	yes
2022-04-30	47	1	0	0	yes
2022-04-30	47	2	0	0	yes
2022-04-30	47	3	0	0	yes
2022-04-30	47	4	0	0	yes
2022-04-30	47	5	0	0	yes
2022-04-30	47	6	0	0	yes
2022-04-30	47	7	0	0	yes
2022-04-30	47	8	0	0	yes
2022-04-30	47	9	0	0	yes
2022-04-30	47	10	0	0	yes
2022-04-30	47	11	0	0	yes
2022-04-30	47	12	0	0	yes
2022-04-30	47	13	0	0	yes
2022-04-30	47	14	0	0	yes
2022-04-30	47	15	0	0	yes
2022-04-30	47	16	0	2	yes
2022-04-30	47	17	0	1	yes
2022-04-30	47	18	0	0	yes
2022-04-30	47	19	1	0	yes
2022-04-30	47	20	2	0	yes
2022-04-30	47	21	0	0	yes
2022-04-30	47	22	0	0	yes
2022-04-30	47	23	0	0	yes
2022-05-01	48	0	0	0	yes
2022-05-01	48	1	0	0	yes
2022-05-01	48	2	0	0	yes
2022-05-01	48	3	0	0	yes
2022-05-01	48	4	0	0	yes
2022-05-01	48	5	0	0	yes
2022-05-01	48	6	0	0	yes
2022-05-01	48	7	0	0	yes
2022-05-01	48	8	0	0	yes
2022-05-01	48	9	0	0	yes
2022-05-01	48	10	0	0	yes
2022-05-01	48	11	0	0	yes
2022-05-01	48	12	0	0	yes
2022-05-01	48	13	0	0	yes
2022-05-01	48	14	0	0	yes
2022-05-01	48	15	0	0	yes
2022-05-01	48	16	0	0	yes
2022-05-01	48	17	0	1	yes
2022-05-01	48	18	1	1	yes
2022-05-01	48	19	0	0	yes
2022-05-01	48	20	1	0	yes
2022-05-01	48	21	2	0	yes
2022-05-01	48	22	0	0	yes
2022-05-01	48	23	0	0	yes
2022-05-02	49	0	0	0	yes
2022-05-02	49	1	0	0	yes
2022-05-02	49	2	0	0	yes
2022-05-02	49	3	0	0	yes
2022-05-02	49	4	0	0	yes
2022-05-02	49	5	0	0	yes
2022-05-02	49	6	0	0	yes
2022-05-02	49	7	0	0	yes
2022-05-02	49	8	0	0	yes
2022-05-02	49	9	0	0	yes
2022-05-02	49	10	0	0	yes
2022-05-02	49	11	0	0	yes
2022-05-02	49	12	0	0	yes
2022-05-02	49	13	0	0	yes
2022-05-02	49	14	0	0	yes
2022-05-02	49	15	0	0	yes
2022-05-02	49	16	0	1	yes
2022-05-02	49	17	1	1	yes
2022-05-02	49	18	1	0	yes
2022-05-02	49	19	2	0	yes
2022-05-02	49	20	5	0	yes
2022-05-02	49	21	0	0	yes
2022-05-02	49	22	2	0	yes
2022-05-02	49	23	0	0	yes
2022-05-03	50	0	0	0	yes
2022-05-03	50	1	0	0	yes
2022-05-03	50	2	0	0	yes
2022-05-03	50	3	0	0	yes
2022-05-03	50	4	0	0	yes
2022-05-03	50	5	0	0	yes
2022-05-03	50	6	0	0	yes
2022-05-03	50	7	0	0	yes
2022-05-03	50	8	0	0	yes
2022-05-03	50	9	0	0	yes
2022-05-03	50	10	0	0	yes
2022-05-03	50	11	0	0	yes
2022-05-03	50	12	0	0	yes
2022-05-03	50	13	0	0	yes
2022-05-03	50	14	0	0	yes
2022-05-03	50	15	0	0	yes
2022-05-03	50	16	0	2	yes
2022-05-03	50	17	0	0	yes
2022-05-03	50	18	1	1	yes
2022-05-03	50	19	6	0	yes
2022-05-03	50	20	1	0	yes
2022-05-03	50	21	7	0	yes
2022-05-03	50	22	0	0	yes
2022-05-03	50	23	0	0	yes
2022-05-04	51	0	0	0	yes
2022-05-04	51	1	0	0	yes
2022-05-04	51	2	0	0	yes
2022-05-04	51	3	0	0	yes
2022-05-04	51	4	0	0	yes
2022-05-04	51	5	0	0	yes
2022-05-04	51	6	0	0	yes
2022-05-04	51	7	0	0	yes
2022-05-04	51	8	0	0	yes
2022-05-04	51	9	0	0	yes
2022-05-04	51	10	0	0	yes
2022-05-04	51	11	0	0	yes
2022-05-04	51	12	0	0	yes
2022-05-04	51	13	0	0	yes
2022-05-04	51	14	0	0	yes
2022-05-04	51	15	0	0	yes
2022-05-04	51	16	0	0	yes
2022-05-04	51	17	1	0	yes
2022-05-04	51	18	2	1	yes
2022-05-04	51	19	3	0	yes
2022-05-04	51	20	7	0	yes
2022-05-04	51	21	4	0	yes
2022-05-04	51	22	0	0	yes
2022-05-04	51	23	0	0	yes
2022-05-05	52	0	0	0	yes
2022-05-05	52	1	0	0	yes
2022-05-05	52	2	0	0	yes
2022-05-05	52	3	0	0	yes
2022-05-05	52	4	0	0	yes
2022-05-05	52	5	0	0	yes
2022-05-05	52	6	0	0	yes
2022-05-05	52	7	0	0	yes
2022-05-05	52	8	0	0	yes
2022-05-05	52	9	0	0	yes
2022-05-05	52	10	0	0	yes
2022-05-05	52	11	0	0	yes
2022-05-05	52	12	0	0	yes
2022-05-05	52	13	0	0	yes
2022-05-05	52	14	0	0	yes
2022-05-05	52	15	0	0	yes
2022-05-05	52	16	0	0	yes
2022-05-05	52	17	1	1	yes
2022-05-05	52	18	0	2	yes
2022-05-05	52	19	3	0	yes
2022-05-05	52	20	3	0	yes
2022-05-05	52	21	1	0	yes
2022-05-05	52	22	0	0	yes
2022-05-05	52	23	0	0	yes
2022-05-06	53	0	0	0	yes
2022-05-06	53	1	0	0	yes
2022-05-06	53	2	0	0	yes
2022-05-06	53	3	0	0	yes
2022-05-06	53	4	0	0	yes
2022-05-06	53	5	0	0	yes
2022-05-06	53	6	0	0	yes
2022-05-06	53	7	0	0	yes
2022-05-06	53	8	0	0	yes
2022-05-06	53	9	0	0	yes
2022-05-06	53	10	0	0	yes
2022-05-06	53	11	0	0	yes
2022-05-06	53	12	0	0	yes
2022-05-06	53	13	0	0	yes
2022-05-06	53	14	0	0	yes
2022-05-06	53	15	0	0	yes
2022-05-06	53	16	0	0	yes
2022-05-06	53	17	1	2	yes
2022-05-06	53	18	3	2	yes
2022-05-06	53	19	3	0	yes
2022-05-06	53	20	0	0	yes
2022-05-06	53	21	1	0	yes
2022-05-06	53	22	0	0	yes
2022-05-06	53	23	0	0	yes
2022-05-07	54	0	0	0	yes
2022-05-07	54	1	0	0	yes
2022-05-07	54	2	0	0	yes
2022-05-07	54	3	0	0	yes
2022-05-07	54	4	0	0	yes
2022-05-07	54	5	0	0	yes
2022-05-07	54	6	0	0	yes
2022-05-07	54	7	0	0	yes
2022-05-07	54	8	0	0	yes
2022-05-07	54	9	0	0	yes
2022-05-07	54	10	0	0	yes
2022-05-07	54	11	0	0	yes
2022-05-07	54	12	0	0	yes
2022-05-07	54	13	0	0	yes
2022-05-07	54	14	0	0	yes
2022-05-07	54	15	0	0	yes
2022-05-07	54	16	0	2	yes
2022-05-07	54	17	1	1	yes
2022-05-07	54	18	0	1	yes
2022-05-07	54	19	4	0	yes
2022-05-07	54	20	1	0	yes
2022-05-07	54	21	2	0	yes
2022-05-07	54	22	0	0	yes
2022-05-07	54	23	0	0	yes
2022-05-08	55	0	0	0	yes
2022-05-08	55	1	0	0	yes
2022-05-08	55	2	0	0	yes
2022-05-08	55	3	0	0	yes
2022-05-08	55	4	0	0	yes
2022-05-08	55	5	0	0	yes
2022-05-08	55	6	0	0	yes
2022-05-08	55	7	0	0	yes
2022-05-08	55	8	0	0	yes
2022-05-08	55	9	0	0	yes
2022-05-08	55	10	0	0	yes
2022-05-08	55	11	0	0	yes
2022-05-08	55	12	0	0	yes
2022-05-08	55	13	0	0	yes
2022-05-08	55	14	0	1	yes
2022-05-08	55	15	0	0	yes
2022-05-08	55	16	0	2	yes
2022-05-08	55	17	1	0	yes
2022-05-08	55	18	0	1	yes
2022-05-08	55	19	3	0	yes
2022-05-08	55	20	2	0	yes
2022-05-08	55	21	0	0	yes
2022-05-08	55	22	0	0	yes
2022-05-08	55	23	0	0	yes
2022-05-09	56	0	0	0	yes
2022-05-09	56	1	0	0	yes
2022-05-09	56	2	0	0	yes
2022-05-09	56	3	0	0	yes
2022-05-09	56	4	0	1	yes
2022-05-09	56	5	0	0	yes
2022-05-09	56	6	0	0	yes
2022-05-09	56	7	0	0	yes
2022-05-09	56	8	0	0	yes
2022-05-09	56	9	0	0	yes
2022-05-09	56	10	0	0	yes
2022-05-09	56	11	0	0	yes
2022-05-09	56	12	0	0	yes
2022-05-09	56	13	0	0	yes
2022-05-09	56	14	0	0	yes
2022-05-09	56	15	0	0	yes
2022-05-09	56	16	0	2	yes
2022-05-09	56	17	0	3	yes
2022-05-09	56	18	0	0	yes
2022-05-09	56	19	6	0	yes
2022-05-09	56	20	2	0	yes
2022-05-09	56	21	3	0	yes
2022-05-09	56	22	0	0	yes
2022-05-09	56	23	0	0	yes
2022-05-10	57	0	0	0	yes
2022-05-10	57	1	0	0	yes
2022-05-10	57	2	0	0	yes
2022-05-10	57	3	0	0	yes
2022-05-10	57	4	0	0	yes
2022-05-10	57	5	0	0	yes
2022-05-10	57	6	0	0	yes
2022-05-10	57	7	0	0	yes
2022-05-10	57	8	0	0	yes
2022-05-10	57	9	0	0	yes
2022-05-10	57	10	0	0	yes
2022-05-10	57	11	0	0	yes
2022-05-10	57	12	0	0	yes
2022-05-10	57	13	0	0	yes
2022-05-10	57	14	0	0	yes
2022-05-10	57	15	0	0	yes
2022-05-10	57	16	0	1	yes
2022-05-10	57	17	0	3	yes
2022-05-10	57	18	5	1	yes
2022-05-10	57	19	4	0	yes
2022-05-10	57	20	5	0	yes
2022-05-10	57	21	0	0	yes
2022-05-10	57	22	0	0	yes
2022-05-10	57	23	0	0	yes
2022-05-11	58	0	0	0	yes
2022-05-11	58	1	0	0	yes
2022-05-11	58	2	0	0	yes
2022-05-11	58	3	0	0	yes
2022-05-11	58	4	0	0	yes
2022-05-11	58	5	0	0	yes
2022-05-11	58	6	0	0	yes
2022-05-11	58	7	0	0	yes
2022-05-11	58	8	0	0	yes
2022-05-11	58	9	0	0	yes
2022-05-11	58	10	0	0	yes
2022-05-11	58	11	0	0	yes
2022-05-11	58	12	0	0	yes
2022-05-11	58	13	0	0	yes
2022-05-11	58	14	0	0	yes
2022-05-11	58	15	0	0	yes
2022-05-11	58	16	0	2	yes
2022-05-11	58	17	1	0	yes
2022-05-11	58	18	6	1	yes
2022-05-11	58	19	4	0	yes
2022-05-11	58	20	1	0	yes
2022-05-11	58	21	4	0	yes
2022-05-11	58	22	0	0	yes
2022-05-11	58	23	0	0	yes
2022-05-12	59	0	0	0	yes
2022-05-12	59	1	0	0	yes
2022-05-12	59	2	0	0	yes
2022-05-12	59	3	0	0	yes
2022-05-12	59	4	0	0	yes
2022-05-12	59	5	0	0	yes
2022-05-12	59	6	0	0	yes
2022-05-12	59	7	0	0	yes
2022-05-12	59	8	0	0	yes
2022-05-12	59	9	0	0	yes
2022-05-12	59	10	0	0	yes
2022-05-12	59	11	0	0	yes
2022-05-12	59	12	0	0	yes
2022-05-12	59	13	0	0	yes
2022-05-12	59	14	0	0	yes
2022-05-12	59	15	0	0	yes
2022-05-12	59	16	0	0	yes
2022-05-12	59	17	1	1	yes
2022-05-12	59	18	5	0	yes
2022-05-12	59	19	9	0	yes
2022-05-12	59	20	9	0	yes
2022-05-12	59	21	1	0	yes
2022-05-12	59	22	0	0	yes
2022-05-12	59	23	0	0	yes
2022-05-13	60	0	0	0	yes
2022-05-13	60	1	0	0	yes
2022-05-13	60	2	0	0	yes
2022-05-13	60	3	0	0	yes
2022-05-13	60	4	0	0	yes
2022-05-13	60	5	0	0	yes
2022-05-13	60	6	0	0	yes
2022-05-13	60	7	0	0	yes
2022-05-13	60	8	0	0	yes
2022-05-13	60	9	0	0	yes
2022-05-13	60	10	0	0	yes
2022-05-13	60	11	0	0	yes
2022-05-13	60	12	0	0	yes
2022-05-13	60	13	0	0	yes
2022-05-13	60	14	0	0	yes
2022-05-13	60	15	0	0	yes
2022-05-13	60	16	0	1	yes
2022-05-13	60	17	0	0	yes
2022-05-13	60	18	3	2	yes
2022-05-13	60	19	5	0	yes
2022-05-13	60	20	3	0	yes
2022-05-13	60	21	0	0	yes
2022-05-13	60	22	0	0	yes
2022-05-13	60	23	0	0	yes
2022-05-14	61	0	0	0	yes
2022-05-14	61	1	0	0	yes
2022-05-14	61	2	0	0	yes
2022-05-14	61	3	0	0	yes
2022-05-14	61	4	0	0	yes
2022-05-14	61	5	0	0	yes
2022-05-14	61	6	0	0	yes
2022-05-14	61	7	0	0	yes
2022-05-14	61	8	0	1	yes
2022-05-14	61	9	0	0	yes
2022-05-14	61	10	0	0	yes
2022-05-14	61	11	0	0	yes
2022-05-14	61	12	0	0	yes
2022-05-14	61	13	0	0	yes
2022-05-14	61	14	0	0	yes
2022-05-14	61	15	0	0	yes
2022-05-14	61	16	0	1	yes
2022-05-14	61	17	1	1	yes
2022-05-14	61	18	1	2	yes
2022-05-14	61	19	2	0	yes
2022-05-14	61	20	2	0	yes
2022-05-14	61	21	3	0	yes
2022-05-14	61	22	0	0	yes
2022-05-14	61	23	0	0	yes
2022-05-15	62	0	0	0	yes
2022-05-15	62	1	0	0	yes
2022-05-15	62	2	0	0	yes
2022-05-15	62	3	0	0	yes
2022-05-15	62	4	0	0	yes
2022-05-15	62	5	0	0	yes
2022-05-15	62	6	0	0	yes
2022-05-15	62	7	0	0	yes
2022-05-15	62	8	0	0	yes
2022-05-15	62	9	0	0	yes
2022-05-15	62	10	0	0	yes
2022-05-15	62	11	0	0	yes
2022-05-15	62	12	0	0	yes
2022-05-15	62	13	0	0	yes
2022-05-15	62	14	0	0	yes
2022-05-15	62	15	0	0	yes
2022-05-15	62	16	0	0	yes
2022-05-15	62	17	1	1	yes
2022-05-15	62	18	4	1	yes
2022-05-15	62	19	6	0	yes
2022-05-15	62	20	1	0	yes
2022-05-15	62	21	3	0	yes
2022-05-15	62	22	0	0	yes
2022-05-15	62	23	0	0	yes
2022-05-16	63	0	0	0	yes
2022-05-16	63	1	0	0	yes
2022-05-16	63	2	0	0	yes
2022-05-16	63	3	0	0	yes
2022-05-16	63	4	0	0	yes
2022-05-16	63	5	0	0	yes
2022-05-16	63	6	0	0	yes
2022-05-16	63	7	0	0	yes
2022-05-16	63	8	0	0	yes
2022-05-16	63	9	0	0	yes
2022-05-16	63	10	0	0	yes
2022-05-16	63	11	0	0	yes
2022-05-16	63	12	0	0	yes
2022-05-16	63	13	0	0	yes
2022-05-16	63	14	0	0	yes
2022-05-16	63	15	0	1	yes
2022-05-16	63	16	0	0	yes
2022-05-16	63	17	0	1	yes
2022-05-16	63	18	3	0	yes
2022-05-16	63	19	6	0	yes
2022-05-16	63	20	2	0	yes
2022-05-16	63	21	5	0	yes
2022-05-16	63	22	0	0	yes
2022-05-16	63	23	0	0	yes
2022-05-17	64	0	0	0	yes
2022-05-17	64	1	0	0	yes
2022-05-17	64	2	0	0	yes
2022-05-17	64	3	0	0	yes
2022-05-17	64	4	0	0	yes
2022-05-17	64	5	0	0	yes
2022-05-17	64	6	0	0	yes
2022-05-17	64	7	0	0	yes
2022-05-17	64	8	0	0	yes
2022-05-17	64	9	0	0	yes
2022-05-17	64	10	0	0	yes
2022-05-17	64	11	0	0	yes
2022-05-17	64	12	0	0	yes
2022-05-17	64	13	0	0	yes
2022-05-17	64	14	0	0	yes
2022-05-17	64	15	0	0	yes
2022-05-17	64	16	0	3	yes
2022-05-17	64	17	0	1	yes
2022-05-17	64	18	1	0	yes
2022-05-17	64	19	0	0	yes
2022-05-17	64	20	0	0	yes
2022-05-17	64	21	1	0	yes
2022-05-17	64	22	0	0	yes
2022-05-17	64	23	0	0	yes
2022-05-18	65	0	0	0	yes
2022-05-18	65	1	0	0	yes
2022-05-18	65	2	0	0	yes
2022-05-18	65	3	0	0	yes
2022-05-18	65	4	0	0	yes
2022-05-18	65	5	0	0	yes
2022-05-18	65	6	0	0	yes
2022-05-18	65	7	0	0	yes
2022-05-18	65	8	0	0	yes
2022-05-18	65	9	0	0	yes
2022-05-18	65	10	0	0	yes
2022-05-18	65	11	0	0	yes
2022-05-18	65	12	0	0	yes
2022-05-18	65	13	0	0	yes
2022-05-18	65	14	0	0	yes
2022-05-18	65	15	0	0	yes
2022-05-18	65	16	0	0	yes
2022-05-18	65	17	0	0	yes
2022-05-18	65	18	0	0	yes
2022-05-18	65	19	1	0	yes
2022-05-18	65	20	4	0	yes
2022-05-18	65	21	1	2	yes
2022-05-18	65	22	0	1	yes
2022-05-18	65	23	0	0	yes
2022-05-19	66	0	0	0	yes
2022-05-19	66	1	0	0	yes
2022-05-19	66	2	0	0	yes
2022-05-19	66	3	0	0	yes
2022-05-19	66	4	0	0	yes
2022-05-19	66	5	0	0	yes
2022-05-19	66	6	0	0	yes
2022-05-19	66	7	0	0	yes
2022-05-19	66	8	0	0	yes
2022-05-19	66	9	0	NA	yes
2022-05-19	66	10	0	NA	yes
2022-05-19	66	11	0	NA	yes
2022-05-19	66	12	0	NA	yes
2022-05-19	66	13	0	NA	yes
2022-05-19	66	14	0	NA	yes
2022-05-19	66	15	0	NA	yes
2022-05-19	66	16	0	NA	yes
2022-05-19	66	17	0	NA	yes
2022-05-19	66	18	4	NA	yes
2022-05-19	66	19	2	NA	yes
2022-05-19	66	20	1	NA	yes
2022-05-19	66	21	2	NA	yes
2022-05-19	66	22	0	NA	yes
2022-05-19	66	23	0	NA	yes
2022-05-20	67	0	0	NA	yes
2022-05-20	67	1	0	NA	yes
2022-05-20	67	2	0	NA	yes
2022-05-20	67	3	0	NA	yes
2022-05-20	67	4	0	NA	yes
2022-05-20	67	5	0	NA	yes
2022-05-20	67	6	0	NA	yes
2022-05-20	67	7	0	NA	yes
2022-05-20	67	8	1	NA	yes
2022-05-20	67	9	0	0	yes
2022-05-20	67	10	0	0	yes
2022-05-20	67	11	0	0	yes
2022-05-20	67	12	0	0	yes
2022-05-20	67	13	0	0	yes
2022-05-20	67	14	0	0	yes
2022-05-20	67	15	0	1	yes
2022-05-20	67	16	0	0	yes
2022-05-20	67	17	0	2	yes
2022-05-20	67	18	3	0	yes
2022-05-20	67	19	0	0	yes
2022-05-20	67	20	2	0	yes
2022-05-20	67	21	5	0	yes
2022-05-20	67	22	0	0	yes
2022-05-20	67	23	1	0	yes
2022-05-21	68	0	0	0	yes
2022-05-21	68	1	0	0	yes
2022-05-21	68	2	0	0	yes
2022-05-21	68	3	0	0	yes
2022-05-21	68	4	0	0	yes
2022-05-21	68	5	0	0	yes
2022-05-21	68	6	0	0	yes
2022-05-21	68	7	0	0	yes
2022-05-21	68	8	0	0	yes
2022-05-21	68	9	0	0	yes
2022-05-21	68	10	0	0	yes
2022-05-21	68	11	0	0	yes
2022-05-21	68	12	0	0	yes
2022-05-21	68	13	0	0	yes
2022-05-21	68	14	0	0	yes
2022-05-21	68	15	0	1	yes
2022-05-21	68	16	0	1	yes
2022-05-21	68	17	0	2	yes
2022-05-21	68	18	3	0	yes
2022-05-21	68	19	2	0	yes
2022-05-21	68	20	3	0	yes
2022-05-21	68	21	4	0	yes
2022-05-21	68	22	0	0	yes
2022-05-21	68	23	0	0	yes
2022-05-22	69	0	0	0	yes
2022-05-22	69	1	0	0	yes
2022-05-22	69	2	0	0	yes
2022-05-22	69	3	0	0	yes
2022-05-22	69	4	0	0	yes
2022-05-22	69	5	0	0	yes
2022-05-22	69	6	0	0	yes
2022-05-22	69	7	0	0	yes
2022-05-22	69	8	0	0	yes
2022-05-22	69	9	1	0	yes
2022-05-22	69	10	0	0	yes
2022-05-22	69	11	0	0	yes
2022-05-22	69	12	0	0	yes
2022-05-22	69	13	0	0	yes
2022-05-22	69	14	0	0	yes
2022-05-22	69	15	0	0	yes
2022-05-22	69	16	0	0	yes
2022-05-22	69	17	1	0	yes
2022-05-22	69	18	2	0	yes
2022-05-22	69	19	2	1	yes
2022-05-22	69	20	0	0	yes
2022-05-22	69	21	0	0	yes
2022-05-22	69	22	0	0	yes
2022-05-22	69	23	0	0	yes
2022-05-23	70	0	0	0	yes
2022-05-23	70	1	0	0	yes
2022-05-23	70	2	0	0	yes
2022-05-23	70	3	0	0	yes
2022-05-23	70	4	0	0	yes
2022-05-23	70	5	0	0	yes
2022-05-23	70	6	0	0	yes
2022-05-23	70	7	0	0	yes
2022-05-23	70	8	0	0	yes
2022-05-23	70	9	0	0	yes
2022-05-23	70	10	0	0	yes
2022-05-23	70	11	0	0	yes
2022-05-23	70	12	0	0	yes
2022-05-23	70	13	0	1	yes
2022-05-23	70	14	0	0	yes
2022-05-23	70	15	0	0	yes
2022-05-23	70	16	0	2	yes
2022-05-23	70	17	2	3	yes
2022-05-23	70	18	1	0	yes
2022-05-23	70	19	2	0	yes
2022-05-23	70	20	0	0	yes
2022-05-23	70	21	1	0	yes
2022-05-23	70	22	0	0	yes
2022-05-23	70	23	0	0	yes
2022-05-24	71	0	0	0	yes
2022-05-24	71	1	0	0	yes
2022-05-24	71	2	0	0	yes
2022-05-24	71	3	0	0	yes
2022-05-24	71	4	0	0	yes
2022-05-24	71	5	0	0	yes
2022-05-24	71	6	0	0	yes
2022-05-24	71	7	0	0	yes
2022-05-24	71	8	0	0	yes
2022-05-24	71	9	0	0	yes
2022-05-24	71	10	0	0	yes
2022-05-24	71	11	0	0	yes
2022-05-24	71	12	0	0	yes
2022-05-24	71	13	0	0	yes
2022-05-24	71	14	0	1	yes
2022-05-24	71	15	0	1	yes
2022-05-24	71	16	0	2	yes
2022-05-24	71	17	2	3	yes
2022-05-24	71	18	6	0	yes
2022-05-24	71	19	2	0	yes
2022-05-24	71	20	1	0	yes
2022-05-24	71	21	0	0	yes
2022-05-24	71	22	0	0	yes
2022-05-24	71	23	0	0	yes
2022-05-25	72	0	0	0	yes
2022-05-25	72	1	0	0	yes
2022-05-25	72	2	0	0	yes
2022-05-25	72	3	0	0	yes
2022-05-25	72	4	0	0	yes
2022-05-25	72	5	0	0	yes
2022-05-25	72	6	0	0	yes
2022-05-25	72	7	0	0	yes
2022-05-25	72	8	0	0	yes
2022-05-25	72	9	0	0	yes
2022-05-25	72	10	0	0	yes
2022-05-25	72	11	0	0	yes
2022-05-25	72	12	0	0	yes
2022-05-25	72	13	0	0	yes
2022-05-25	72	14	0	0	yes
2022-05-25	72	15	0	2	yes
2022-05-25	72	16	0	3	yes
2022-05-25	72	17	0	2	yes
2022-05-25	72	18	2	0	yes
2022-05-25	72	19	2	0	yes
2022-05-25	72	20	5	0	yes
2022-05-25	72	21	2	0	yes
2022-05-25	72	22	0	0	yes
2022-05-25	72	23	0	0	yes
2022-05-26	73	0	0	0	yes
2022-05-26	73	1	0	0	yes
2022-05-26	73	2	0	0	yes
2022-05-26	73	3	0	0	yes
2022-05-26	73	4	0	0	yes
2022-05-26	73	5	0	0	yes
2022-05-26	73	6	0	0	yes
2022-05-26	73	7	0	0	yes
2022-05-26	73	8	0	0	yes
2022-05-26	73	9	0	0	yes
2022-05-26	73	10	0	0	yes
2022-05-26	73	11	0	0	yes
2022-05-26	73	12	0	0	yes
2022-05-26	73	13	0	0	yes
2022-05-26	73	14	0	0	yes
2022-05-26	73	15	0	1	yes
2022-05-26	73	16	0	4	yes
2022-05-26	73	17	0	2	yes
2022-05-26	73	18	0	0	yes
2022-05-26	73	19	1	0	yes
2022-05-26	73	20	0	0	yes
2022-05-26	73	21	0	0	yes
2022-05-26	73	22	0	0	yes
2022-05-26	73	23	0	0	yes
2022-05-27	74	0	0	0	yes
2022-05-27	74	1	0	0	yes
2022-05-27	74	2	0	0	yes
2022-05-27	74	3	0	0	yes
2022-05-27	74	4	0	0	yes
2022-05-27	74	5	0	0	yes
2022-05-27	74	6	0	0	yes
2022-05-27	74	7	0	0	yes
2022-05-27	74	8	0	0	yes
2022-05-27	74	9	0	0	yes
2022-05-27	74	10	0	0	yes
2022-05-27	74	11	0	0	yes
2022-05-27	74	12	0	0	yes
2022-05-27	74	13	0	0	yes
2022-05-27	74	14	0	0	yes
2022-05-27	74	15	0	1	yes
2022-05-27	74	16	0	5	yes
2022-05-27	74	17	0	1	yes
2022-05-27	74	18	4	0	yes
2022-05-27	74	19	1	0	yes
2022-05-27	74	20	1	0	yes
2022-05-27	74	21	0	0	yes
2022-05-27	74	22	0	0	yes
2022-05-27	74	23	0	0	yes
2022-05-28	75	0	0	0	yes
2022-05-28	75	1	0	0	yes
2022-05-28	75	2	0	0	yes
2022-05-28	75	3	0	0	yes
2022-05-28	75	4	0	0	yes
2022-05-28	75	5	0	0	yes
2022-05-28	75	6	0	0	yes
2022-05-28	75	7	0	0	yes
2022-05-28	75	8	0	0	yes
2022-05-28	75	9	0	0	yes
2022-05-28	75	10	0	0	yes
2022-05-28	75	11	0	0	yes
2022-05-28	75	12	0	0	yes
2022-05-28	75	13	0	0	yes
2022-05-28	75	14	0	0	yes
2022-05-28	75	15	0	1	yes
2022-05-28	75	16	0	6	yes
2022-05-28	75	17	1	4	yes
2022-05-28	75	18	1	0	yes
2022-05-28	75	19	2	0	yes
2022-05-28	75	20	0	0	yes
2022-05-28	75	21	1	0	yes
2022-05-28	75	22	0	0	yes
2022-05-28	75	23	0	0	yes
2022-05-29	76	0	0	0	yes
2022-05-29	76	1	0	0	yes
2022-05-29	76	2	0	0	yes
2022-05-29	76	3	0	0	yes
2022-05-29	76	4	0	0	yes
2022-05-29	76	5	0	0	yes
2022-05-29	76	6	0	0	yes
2022-05-29	76	7	0	0	yes
2022-05-29	76	8	0	0	yes
2022-05-29	76	9	0	0	yes
2022-05-29	76	10	0	0	yes
2022-05-29	76	11	0	0	yes
2022-05-29	76	12	0	0	yes
2022-05-29	76	13	0	0	yes
2022-05-29	76	14	0	0	yes
2022-05-29	76	15	0	0	yes
2022-05-29	76	16	1	3	yes
2022-05-29	76	17	0	0	yes
2022-05-29	76	18	0	1	yes
2022-05-29	76	19	0	0	yes
2022-05-29	76	20	2	0	yes
2022-05-29	76	21	1	0	yes
2022-05-29	76	22	0	0	yes
2022-05-29	76	23	0	0	yes
2022-05-30	77	0	0	0	yes
2022-05-30	77	1	0	0	yes
2022-05-30	77	2	0	0	yes
2022-05-30	77	3	0	0	yes
2022-05-30	77	4	0	0	yes
2022-05-30	77	5	0	0	yes
2022-05-30	77	6	0	0	yes
2022-05-30	77	7	0	0	yes
2022-05-30	77	8	0	0	yes
2022-05-30	77	9	0	0	yes
2022-05-30	77	10	0	0	yes
2022-05-30	77	11	0	0	yes
2022-05-30	77	12	0	0	yes
2022-05-30	77	13	0	0	yes
2022-05-30	77	14	0	0	yes
2022-05-30	77	15	0	0	yes
2022-05-30	77	16	0	3	yes
2022-05-30	77	17	0	2	yes
2022-05-30	77	18	0	0	yes
2022-05-30	77	19	0	0	yes
2022-05-30	77	20	1	0	yes
2022-05-30	77	21	0	0	yes
2022-05-30	77	22	1	0	yes
2022-05-30	77	23	0	0	yes
2022-05-31	78	0	0	0	yes
2022-05-31	78	1	1	0	yes
2022-05-31	78	2	0	0	yes
2022-05-31	78	3	0	0	yes
2022-05-31	78	4	0	0	yes
2022-05-31	78	5	0	0	yes
2022-05-31	78	6	0	0	yes
2022-05-31	78	7	0	0	yes
2022-05-31	78	8	0	0	yes
2022-05-31	78	9	0	0	yes
2022-05-31	78	10	0	0	yes
2022-05-31	78	11	0	0	yes
2022-05-31	78	12	0	0	yes
2022-05-31	78	13	0	0	yes
2022-05-31	78	14	0	0	yes
2022-05-31	78	15	0	1	yes
2022-05-31	78	16	0	3	yes
2022-05-31	78	17	0	1	yes
2022-05-31	78	18	1	0	yes
2022-05-31	78	19	3	0	yes
2022-05-31	78	20	1	0	yes
2022-05-31	78	21	0	0	yes
2022-05-31	78	22	0	0	yes
2022-05-31	78	23	0	0	yes
2022-06-01	79	0	0	0	yes
2022-06-01	79	1	0	0	yes
2022-06-01	79	2	0	0	yes
2022-06-01	79	3	0	0	yes
2022-06-01	79	4	0	0	yes
2022-06-01	79	5	0	0	yes
2022-06-01	79	6	0	0	yes
2022-06-01	79	7	0	0	yes
2022-06-01	79	8	0	0	yes
2022-06-01	79	9	0	0	yes
2022-06-01	79	10	0	0	yes
2022-06-01	79	11	0	0	yes
2022-06-01	79	12	0	0	yes
2022-06-01	79	13	0	0	yes
2022-06-01	79	14	0	0	yes
2022-06-01	79	15	0	0	yes
2022-06-01	79	16	0	0	yes
2022-06-01	79	17	0	5	yes
2022-06-01	79	18	1	2	yes
2022-06-01	79	19	3	0	yes
2022-06-01	79	20	1	0	yes
2022-06-01	79	21	1	0	yes
2022-06-01	79	22	0	0	yes
2022-06-01	79	23	0	0	yes
2022-06-02	80	0	0	0	yes
2022-06-02	80	1	0	0	yes
2022-06-02	80	2	0	0	yes
2022-06-02	80	3	0	0	yes
2022-06-02	80	4	0	0	yes
2022-06-02	80	5	0	0	yes
2022-06-02	80	6	0	0	yes
2022-06-02	80	7	0	0	yes
2022-06-02	80	8	0	0	yes
2022-06-02	80	9	0	0	yes
2022-06-02	80	10	0	0	yes
2022-06-02	80	11	0	0	yes
2022-06-02	80	12	0	0	yes
2022-06-02	80	13	0	0	yes
2022-06-02	80	14	0	0	yes
2022-06-02	80	15	0	0	yes
2022-06-02	80	16	0	3	yes
2022-06-02	80	17	0	3	yes
2022-06-02	80	18	1	1	yes
2022-06-02	80	19	1	0	yes
2022-06-02	80	20	1	0	yes
2022-06-02	80	21	1	0	yes
2022-06-02	80	22	0	0	yes
2022-06-02	80	23	0	0	yes
2022-06-03	81	0	0	0	yes
2022-06-03	81	1	0	0	yes
2022-06-03	81	2	0	0	yes
2022-06-03	81	3	0	0	yes
2022-06-03	81	4	0	0	yes
2022-06-03	81	5	0	0	yes
2022-06-03	81	6	0	0	yes
2022-06-03	81	7	0	0	yes
2022-06-03	81	8	0	0	yes
2022-06-03	81	9	0	0	yes
2022-06-03	81	10	0	0	yes
2022-06-03	81	11	0	0	yes
2022-06-03	81	12	0	0	yes
2022-06-03	81	13	0	0	yes
2022-06-03	81	14	0	0	yes
2022-06-03	81	15	0	0	yes
2022-06-03	81	16	0	3	yes
2022-06-03	81	17	0	4	yes
2022-06-03	81	18	0	0	yes
2022-06-03	81	19	0	0	yes
2022-06-03	81	20	0	0	yes
2022-06-03	81	21	0	0	yes
2022-06-03	81	22	0	0	yes
2022-06-03	81	23	0	0	yes
2022-06-04	82	0	0	0	yes
2022-06-04	82	1	0	0	yes
2022-06-04	82	2	0	0	yes
2022-06-04	82	3	0	0	yes
2022-06-04	82	4	0	0	yes
2022-06-04	82	5	0	0	yes
2022-06-04	82	6	0	0	yes
2022-06-04	82	7	0	0	yes
2022-06-04	82	8	0	0	yes
2022-06-04	82	9	0	0	yes
2022-06-04	82	10	0	0	yes
2022-06-04	82	11	0	0	yes
2022-06-04	82	12	0	0	yes
2022-06-04	82	13	0	0	yes
2022-06-04	82	14	0	0	yes
2022-06-04	82	15	0	0	yes
2022-06-04	82	16	0	3	yes
2022-06-04	82	17	0	6	yes
2022-06-04	82	18	1	1	yes
2022-06-04	82	19	0	0	yes
2022-06-04	82	20	0	0	yes
2022-06-04	82	21	0	0	yes
2022-06-04	82	22	0	0	yes
2022-06-04	82	23	0	0	yes
2022-06-05	83	0	0	0	yes
2022-06-05	83	1	0	0	yes
2022-06-05	83	2	0	0	yes
2022-06-05	83	3	0	0	yes
2022-06-05	83	4	0	0	yes
2022-06-05	83	5	0	0	yes
2022-06-05	83	6	0	0	yes
[truncated: 230 more rows]

## Sheet: 2023
date	day.in.T.cycle.treatment	zt	T.LL.h.1.2023	T.24.h.1.2023	used.for.ts.analysis
2023-03-24	-10	0	NA	NA	no
2023-03-24	-10	1	NA	NA	no
2023-03-24	-10	2	NA	NA	no
2023-03-24	-10	3	NA	NA	no
2023-03-24	-10	4	NA	NA	no
2023-03-24	-10	5	NA	NA	no
2023-03-24	-10	6	NA	NA	no
2023-03-24	-10	7	NA	NA	no
2023-03-24	-10	8	0	0	no
2023-03-24	-10	9	0	0	no
2023-03-24	-10	10	0	0	no
2023-03-24	-10	11	0	0	no
2023-03-24	-10	12	0	0	no
2023-03-24	-10	13	0	0	no
2023-03-24	-10	14	0	0	no
2023-03-24	-10	15	0	0	no
2023-03-24	-10	16	0	0	no
2023-03-24	-10	17	0	0	no
2023-03-24	-10	18	0	0	no
2023-03-24	-10	19	0	0	no
2023-03-24	-10	20	0	0	no
2023-03-24	-10	21	0	0	no
2023-03-24	-10	22	0	0	no
2023-03-24	-10	23	0	0	no
2023-03-25	-9	0	0	0	no
2023-03-25	-9	1	0	0	no
2023-03-25	-9	2	0	0	no
2023-03-25	-9	3	0	0	no
2023-03-25	-9	4	0	0	no
2023-03-25	-9	5	0	0	no
2023-03-25	-9	6	0	0	no
2023-03-25	-9	7	0	0	no
2023-03-25	-9	8	0	0	no
2023-03-25	-9	9	0	0	no
2023-03-25	-9	10	0	0	no
2023-03-25	-9	11	0	0	no
2023-03-25	-9	12	0	0	no
2023-03-25	-9	13	0	0	no
2023-03-25	-9	14	0	0	no
2023-03-25	-9	15	0	0	no
2023-03-25	-9	16	0	0	no
2023-03-25	-9	17	0	0	no
2023-03-25	-9	18	1	0	no
2023-03-25	-9	19	0	0	no
2023-03-25	-9	20	0	0	no
2023-03-25	-9	21	0	0	no
2023-03-25	-9	22	0	0	no
2023-03-25	-9	23	0	0	no
2023-03-26	-8	0	0	0	no
2023-03-26	-8	1	0	0	no
2023-03-26	-8	2	0	0	no
2023-03-26	-8	3	0	0	no
2023-03-26	-8	4	0	0	no
2023-03-26	-8	5	0	0	no
2023-03-26	-8	6	0	0	no
2023-03-26	-8	7	0	0	no
2023-03-26	-8	8	0	0	no
2023-03-26	-8	9	0	0	no
2023-03-26	-8	10	0	0	no
2023-03-26	-8	11	0	0	no
2023-03-26	-8	12	0	0	no
2023-03-26	-8	13	0	0	no
2023-03-26	-8	14	0	0	no
2023-03-26	-8	15	0	1	no
2023-03-26	-8	16	0	0	no
2023-03-26	-8	17	0	0	no
2023-03-26	-8	18	0	0	no
2023-03-26	-8	19	0	0	no
2023-03-26	-8	20	0	0	no
2023-03-26	-8	21	0	0	no
2023-03-26	-8	22	0	0	no
2023-03-26	-8	23	0	0	no
2023-03-27	-7	0	0	0	no
2023-03-27	-7	1	0	0	no
2023-03-27	-7	2	0	0	no
2023-03-27	-7	3	0	0	no
2023-03-27	-7	4	0	0	no
2023-03-27	-7	5	0	0	no
2023-03-27	-7	6	0	0	no
2023-03-27	-7	7	0	0	no
2023-03-27	-7	8	0	0	no
2023-03-27	-7	9	0	0	no
2023-03-27	-7	10	0	0	no
2023-03-27	-7	11	0	0	no
2023-03-27	-7	12	0	0	no
2023-03-27	-7	13	0	0	no
2023-03-27	-7	14	0	0	no
2023-03-27	-7	15	0	0	no
2023-03-27	-7	16	0	0	no
2023-03-27	-7	17	0	0	no
2023-03-27	-7	18	0	0	no
2023-03-27	-7	19	0	0	no
2023-03-27	-7	20	0	0	no
2023-03-27	-7	21	0	0	no
2023-03-27	-7	22	0	0	no
2023-03-27	-7	23	0	0	no
2023-03-28	-6	0	0	0	no
2023-03-28	-6	1	0	0	no
2023-03-28	-6	2	0	0	no
2023-03-28	-6	3	0	0	no
2023-03-28	-6	4	0	0	no
2023-03-28	-6	5	0	0	no
2023-03-28	-6	6	0	0	no
2023-03-28	-6	7	0	0	no
2023-03-28	-6	8	0	0	no
2023-03-28	-6	9	0	0	no
2023-03-28	-6	10	0	0	no
2023-03-28	-6	11	0	0	no
2023-03-28	-6	12	0	0	no
2023-03-28	-6	13	0	0	no
2023-03-28	-6	14	0	0	no
2023-03-28	-6	15	0	0	no
2023-03-28	-6	16	0	0	no
2023-03-28	-6	17	0	1	no
2023-03-28	-6	18	0	0	no
2023-03-28	-6	19	0	0	no
2023-03-28	-6	20	0	0	no
2023-03-28	-6	21	0	0	no
2023-03-28	-6	22	0	0	no
2023-03-28	-6	23	0	0	no
2023-03-29	-5	0	0	0	no
2023-03-29	-5	1	0	0	no
2023-03-29	-5	2	0	0	no
2023-03-29	-5	3	0	0	no
2023-03-29	-5	4	0	0	no
2023-03-29	-5	5	0	0	no
2023-03-29	-5	6	0	0	no
2023-03-29	-5	7	0	0	no
2023-03-29	-5	8	0	0	no
2023-03-29	-5	9	0	0	no
2023-03-29	-5	10	0	0	no
2023-03-29	-5	11	0	0	no
2023-03-29	-5	12	1	0	no
2023-03-29	-5	13	0	0	no
2023-03-29	-5	14	0	0	no
2023-03-29	-5	15	0	0	no
2023-03-29	-5	16	0	0	no
2023-03-29	-5	17	0	0	no
2023-03-29	-5	18	0	0	no
2023-03-29	-5	19	0	0	no
2023-03-29	-5	20	0	0	no
2023-03-29	-5	21	0	0	no
2023-03-29	-5	22	0	0	no
2023-03-29	-5	23	0	0	no
2023-03-30	-4	0	0	0	no
2023-03-30	-4	1	0	0	no
2023-03-30	-4	2	0	0	no
2023-03-30	-4	3	0	0	no
2023-03-30	-4	4	0	0	no
2023-03-30	-4	5	0	0	no
2023-03-30	-4	6	0	0	no
2023-03-30	-4	7	0	0	no
2023-03-30	-4	8	0	0	no
2023-03-30	-4	9	0	0	no
2023-03-30	-4	10	0	0	no
2023-03-30	-4	11	0	0	no
2023-03-30	-4	12	0	0	no
2023-03-30	-4	13	0	0	no
2023-03-30	-4	14	0	0	no
2023-03-30	-4	15	0	0	no
2023-03-30	-4	16	0	0	no
2023-03-30	-4	17	0	0	no
2023-03-30	-4	18	0	0	no
2023-03-30	-4	19	0	0	no
2023-03-30	-4	20	0	0	no
2023-03-30	-4	21	0	0	no
2023-03-30	-4	22	0	0	no
2023-03-30	-4	23	0	0	no
2023-03-31	-3	0	0	0	no
2023-03-31	-3	1	0	0	no
2023-03-31	-3	2	0	0	no
2023-03-31	-3	3	0	0	no
2023-03-31	-3	4	0	0	no
2023-03-31	-3	5	0	0	no
2023-03-31	-3	6	0	0	no
2023-03-31	-3	7	0	0	no
2023-03-31	-3	8	0	0	no
2023-03-31	-3	9	0	0	no
2023-03-31	-3	10	0	0	no
2023-03-31	-3	11	0	0	no
2023-03-31	-3	12	0	0	no
2023-03-31	-3	13	1	0	no
2023-03-31	-3	14	1	0	no
2023-03-31	-3	15	1	0	no
2023-03-31	-3	16	1	0	no
2023-03-31	-3	17	0	0	no
2023-03-31	-3	18	1	0	no
2023-03-31	-3	19	0	0	no
2023-03-31	-3	20	0	0	no
2023-03-31	-3	21	0	0	no
2023-03-31	-3	22	0	0	no
2023-03-31	-3	23	0	0	no
2023-04-01	-2	0	0	0	no
2023-04-01	-2	1	0	0	no
2023-04-01	-2	2	0	0	no
2023-04-01	-2	3	0	0	no
2023-04-01	-2	4	0	0	no
2023-04-01	-2	5	0	0	no
2023-04-01	-2	6	0	0	no
2023-04-01	-2	7	0	0	no
2023-04-01	-2	8	0	0	no
2023-04-01	-2	9	0	0	no
2023-04-01	-2	10	0	0	no
2023-04-01	-2	11	0	0	no
2023-04-01	-2	12	0	0	no
2023-04-01	-2	13	0	0	no
2023-04-01	-2	14	0	0	no
2023-04-01	-2	15	1	0	no
2023-04-01	-2	16	3	1	no
2023-04-01	-2	17	0	3	no
2023-04-01	-2	18	3	0	no
2023-04-01	-2	19	0	1	no
2023-04-01	-2	20	0	0	no
2023-04-01	-2	21	0	0	no
2023-04-01	-2	22	0	0	no
2023-04-01	-2	23	0	0	no
2023-04-02	-1	0	0	0	no
2023-04-02	-1	1	0	0	no
2023-04-02	-1	2	0	0	no
2023-04-02	-1	3	0	0	no
2023-04-02	-1	4	0	0	no
2023-04-02	-1	5	0	0	no
2023-04-02	-1	6	0	0	no
2023-04-02	-1	7	0	0	no
2023-04-02	-1	8	0	0	no
2023-04-02	-1	9	0	0	no
2023-04-02	-1	10	0	0	no
2023-04-02	-1	11	0	0	no
2023-04-02	-1	12	0	0	no
2023-04-02	-1	13	0	0	no
2023-04-02	-1	14	0	0	no
2023-04-02	-1	15	0	0	no
2023-04-02	-1	16	3	0	no
2023-04-02	-1	17	2	0	no
2023-04-02	-1	18	2	0	no
2023-04-02	-1	19	1	2	no
2023-04-02	-1	20	0	1	no
2023-04-02	-1	21	0	0	no
2023-04-02	-1	22	0	0	no
2023-04-02	-1	23	0	0	no
2023-04-03	0	0	0	0	no
2023-04-03	0	1	0	0	no
2023-04-03	0	2	0	0	no
2023-04-03	0	3	0	0	no
2023-04-03	0	4	0	0	no
2023-04-03	0	5	0	0	no
2023-04-03	0	6	0	0	no
2023-04-03	0	7	0	0	no
2023-04-03	0	8	0	0	no
2023-04-03	0	9	0	0	no
2023-04-03	0	10	0	0	no
2023-04-03	0	11	0	0	no
2023-04-03	0	12	0	0	no
2023-04-03	0	13	0	0	no
2023-04-03	0	14	0	0	no
2023-04-03	0	15	0	0	no
2023-04-03	0	16	0	0	no
2023-04-03	0	17	0	1	no
2023-04-03	0	18	3	1	no
2023-04-03	0	19	0	0	no
2023-04-03	0	20	0	0	no
2023-04-03	0	21	1	0	no
2023-04-03	0	22	1	0	no
2023-04-03	0	23	0	0	no
2023-04-04	1	0	0	0	yes
2023-04-04	1	1	0	0	yes
2023-04-04	1	2	0	0	yes
2023-04-04	1	3	0	0	yes
2023-04-04	1	4	0	0	yes
2023-04-04	1	5	0	0	yes
2023-04-04	1	6	0	0	yes
2023-04-04	1	7	0	0	yes
2023-04-04	1	8	0	0	yes
2023-04-04	1	9	0	0	yes
2023-04-04	1	10	0	0	yes
2023-04-04	1	11	0	0	yes
2023-04-04	1	12	0	0	yes
2023-04-04	1	13	0	0	yes
2023-04-04	1	14	0	0	yes
2023-04-04	1	15	0	0	yes
2023-04-04	1	16	0	0	yes
2023-04-04	1	17	0	0	yes
2023-04-04	1	18	0	0	yes
2023-04-04	1	19	1	0	yes
2023-04-04	1	20	0	0	yes
2023-04-04	1	21	0	0	yes
2023-04-04	1	22	0	0	yes
2023-04-04	1	23	0	0	yes
2023-04-05	2	0	0	0	yes
2023-04-05	2	1	0	0	yes
2023-04-05	2	2	0	0	yes
2023-04-05	2	3	0	0	yes
2023-04-05	2	4	0	0	yes
2023-04-05	2	5	0	0	yes
2023-04-05	2	6	0	0	yes
2023-04-05	2	7	0	0	yes
2023-04-05	2	8	0	0	yes
2023-04-05	2	9	0	0	yes
2023-04-05	2	10	0	0	yes
2023-04-05	2	11	0	0	yes
2023-04-05	2	12	0	0	yes
2023-04-05	2	13	0	0	yes
2023-04-05	2	14	0	0	yes
2023-04-05	2	15	0	0	yes
2023-04-05	2	16	0	0	yes
2023-04-05	2	17	0	0	yes
2023-04-05	2	18	0	0	yes
2023-04-05	2	19	0	0	yes
2023-04-05	2	20	0	0	yes
2023-04-05	2	21	0	0	yes
2023-04-05	2	22	0	0	yes
2023-04-05	2	23	0	0	yes
2023-04-06	3	0	0	0	yes
2023-04-06	3	1	0	0	yes
2023-04-06	3	2	0	0	yes
2023-04-06	3	3	0	0	yes
2023-04-06	3	4	0	0	yes
2023-04-06	3	5	0	0	yes
2023-04-06	3	6	0	0	yes
2023-04-06	3	7	0	0	yes
2023-04-06	3	8	0	0	yes
2023-04-06	3	9	0	0	yes
2023-04-06	3	10	0	0	yes
2023-04-06	3	11	0	0	yes
2023-04-06	3	12	0	0	yes
2023-04-06	3	13	0	0	yes
2023-04-06	3	14	0	0	yes
2023-04-06	3	15	0	0	yes
2023-04-06	3	16	0	0	yes
2023-04-06	3	17	0	0	yes
2023-04-06	3	18	0	0	yes
2023-04-06	3	19	0	0	yes
2023-04-06	3	20	0	0	yes
2023-04-06	3	21	0	0	yes
2023-04-06	3	22	0	0	yes
2023-04-06	3	23	0	0	yes
2023-04-07	4	0	0	0	yes
2023-04-07	4	1	0	0	yes
2023-04-07	4	2	0	0	yes
2023-04-07	4	3	0	0	yes
2023-04-07	4	4	0	0	yes
2023-04-07	4	5	0	0	yes
2023-04-07	4	6	0	0	yes
2023-04-07	4	7	0	0	yes
2023-04-07	4	8	0	0	yes
2023-04-07	4	9	0	0	yes
2023-04-07	4	10	0	0	yes
2023-04-07	4	11	0	0	yes
2023-04-07	4	12	0	0	yes
2023-04-07	4	13	0	0	yes
2023-04-07	4	14	0	0	yes
2023-04-07	4	15	0	0	yes
2023-04-07	4	16	0	0	yes
2023-04-07	4	17	0	0	yes
2023-04-07	4	18	0	0	yes
2023-04-07	4	19	0	0	yes
2023-04-07	4	20	0	0	yes
2023-04-07	4	21	0	0	yes
2023-04-07	4	22	0	0	yes
2023-04-07	4	23	0	0	yes
2023-04-08	5	0	0	0	yes
2023-04-08	5	1	0	0	yes
2023-04-08	5	2	0	0	yes
2023-04-08	5	3	0	0	yes
2023-04-08	5	4	0	0	yes
2023-04-08	5	5	0	0	yes
2023-04-08	5	6	0	0	yes
2023-04-08	5	7	0	0	yes
2023-04-08	5	8	0	0	yes
2023-04-08	5	9	0	0	yes
2023-04-08	5	10	0	0	yes
2023-04-08	5	11	0	0	yes
2023-04-08	5	12	0	0	yes
2023-04-08	5	13	0	0	yes
2023-04-08	5	14	0	0	yes
2023-04-08	5	15	0	0	yes
2023-04-08	5	16	0	0	yes
2023-04-08	5	17	0	0	yes
2023-04-08	5	18	0	0	yes
2023-04-08	5	19	0	0	yes
2023-04-08	5	20	0	0	yes
2023-04-08	5	21	0	0	yes
2023-04-08	5	22	0	0	yes
2023-04-08	5	23	0	0	yes
2023-04-09	6	0	0	0	yes
2023-04-09	6	1	0	0	yes
2023-04-09	6	2	0	0	yes
2023-04-09	6	3	0	0	yes
2023-04-09	6	4	0	0	yes
2023-04-09	6	5	0	0	yes
2023-04-09	6	6	0	0	yes
2023-04-09	6	7	0	0	yes
2023-04-09	6	8	0	0	yes
2023-04-09	6	9	0	0	yes
2023-04-09	6	10	0	0	yes
2023-04-09	6	11	0	0	yes
2023-04-09	6	12	0	0	yes
2023-04-09	6	13	0	0	yes
2023-04-09	6	14	0	0	yes
2023-04-09	6	15	0	0	yes
2023-04-09	6	16	0	0	yes
2023-04-09	6	17	0	0	yes
2023-04-09	6	18	0	0	yes
2023-04-09	6	19	0	0	yes
2023-04-09	6	20	0	0	yes
2023-04-09	6	21	0	0	yes
2023-04-09	6	22	0	0	yes
2023-04-09	6	23	0	0	yes
2023-04-10	7	0	0	0	yes
2023-04-10	7	1	0	0	yes
2023-04-10	7	2	0	0	yes
2023-04-10	7	3	0	0	yes
2023-04-10	7	4	0	0	yes
2023-04-10	7	5	0	0	yes
2023-04-10	7	6	0	0	yes
2023-04-10	7	7	0	0	yes
2023-04-10	7	8	0	0	yes
2023-04-10	7	9	0	0	yes
2023-04-10	7	10	0	0	yes
2023-04-10	7	11	0	0	yes
2023-04-10	7	12	0	0	yes
2023-04-10	7	13	0	0	yes
2023-04-10	7	14	0	0	yes
2023-04-10	7	15	0	0	yes
2023-04-10	7	16	0	0	yes
2023-04-10	7	17	0	0	yes
2023-04-10	7	18	0	0	yes
2023-04-10	7	19	0	0	yes
2023-04-10	7	20	1	0	yes
2023-04-10	7	21	0	0	yes
2023-04-10	7	22	0	0	yes
2023-04-10	7	23	0	0	yes
2023-04-11	8	0	0	0	yes
2023-04-11	8	1	0	0	yes
2023-04-11	8	2	0	0	yes
2023-04-11	8	3	0	0	yes
2023-04-11	8	4	0	0	yes
2023-04-11	8	5	0	0	yes
2023-04-11	8	6	0	0	yes
2023-04-11	8	7	0	0	yes
2023-04-11	8	8	0	0	yes
2023-04-11	8	9	0	0	yes
2023-04-11	8	10	0	0	yes
2023-04-11	8	11	0	0	yes
2023-04-11	8	12	1	0	yes
2023-04-11	8	13	0	0	yes
2023-04-11	8	14	0	0	yes
2023-04-11	8	15	0	1	yes
2023-04-11	8	16	0	2	yes
2023-04-11	8	17	1	0	yes
2023-04-11	8	18	0	9	yes
2023-04-11	8	19	0	1	yes
2023-04-11	8	20	0	0	yes
2023-04-11	8	21	0	0	yes
2023-04-11	8	22	0	0	yes
2023-04-11	8	23	0	0	yes
2023-04-12	9	0	0	0	yes
2023-04-12	9	1	0	0	yes
2023-04-12	9	2	0	0	yes
2023-04-12	9	3	0	0	yes
2023-04-12	9	4	0	0	yes
2023-04-12	9	5	0	0	yes
2023-04-12	9	6	0	0	yes
2023-04-12	9	7	0	0	yes
2023-04-12	9	8	0	0	yes
2023-04-12	9	9	0	0	yes
2023-04-12	9	10	0	0	yes
2023-04-12	9	11	0	1	yes
2023-04-12	9	12	1	0	yes
2023-04-12	9	13	0	1	yes
2023-04-12	9	14	0	0	yes
2023-04-12	9	15	0	0	yes
2023-04-12	9	16	0	5	yes
2023-04-12	9	17	0	4	yes
2023-04-12	9	18	0	5	yes
2023-04-12	9	19	1	2	yes
2023-04-12	9	20	2	0	yes
2023-04-12	9	21	0	0	yes
2023-04-12	9	22	0	0	yes
2023-04-12	9	23	0	0	yes
2023-04-13	10	0	0	0	yes
2023-04-13	10	1	0	0	yes
2023-04-13	10	2	2	0	yes
2023-04-13	10	3	0	0	yes
2023-04-13	10	4	0	0	yes
2023-04-13	10	5	0	0	yes
2023-04-13	10	6	1	0	yes
2023-04-13	10	7	0	0	yes
2023-04-13	10	8	1	0	yes
2023-04-13	10	9	1	0	yes
2023-04-13	10	10	0	1	yes
2023-04-13	10	11	2	0	yes
2023-04-13	10	12	0	1	yes
2023-04-13	10	13	2	0	yes
2023-04-13	10	14	2	1	yes
2023-04-13	10	15	0	1	yes
2023-04-13	10	16	0	8	yes
2023-04-13	10	17	2	3	yes
2023-04-13	10	18	2	5	yes
2023-04-13	10	19	2	0	yes
2023-04-13	10	20	1	0	yes
2023-04-13	10	21	0	0	yes
2023-04-13	10	22	2	0	yes
2023-04-13	10	23	0	0	yes
2023-04-14	11	0	1	0	yes
2023-04-14	11	1	0	0	yes
2023-04-14	11	2	0	0	yes
2023-04-14	11	3	2	0	yes
2023-04-14	11	4	0	0	yes
2023-04-14	11	5	2	0	yes
2023-04-14	11	6	2	0	yes
2023-04-14	11	7	1	0	yes
2023-04-14	11	8	1	0	yes
2023-04-14	11	9	0	0	yes
2023-04-14	11	10	0	0	yes
2023-04-14	11	11	0	0	yes
2023-04-14	11	12	0	0	yes
2023-04-14	11	13	0	2	yes
2023-04-14	11	14	1	0	yes
2023-04-14	11	15	0	3	yes
2023-04-14	11	16	1	1	yes
2023-04-14	11	17	2	5	yes
2023-04-14	11	18	0	4	yes
2023-04-14	11	19	1	0	yes
2023-04-14	11	20	0	0	yes
2023-04-14	11	21	2	0	yes
2023-04-14	11	22	0	0	yes
2023-04-14	11	23	1	0	yes
2023-04-15	12	0	0	0	yes
2023-04-15	12	1	1	0	yes
2023-04-15	12	2	0	0	yes
2023-04-15	12	3	1	0	yes
2023-04-15	12	4	0	0	yes
2023-04-15	12	5	0	0	yes
2023-04-15	12	6	0	0	yes
2023-04-15	12	7	2	0	yes
2023-04-15	12	8	0	0	yes
2023-04-15	12	9	0	1	yes
2023-04-15	12	10	0	1	yes
2023-04-15	12	11	0	0	yes
2023-04-15	12	12	0	2	yes
2023-04-15	12	13	0	0	yes
2023-04-15	12	14	0	0	yes
2023-04-15	12	15	0	0	yes
2023-04-15	12	16	0	1	yes
2023-04-15	12	17	0	0	yes
2023-04-15	12	18	1	3	yes
2023-04-15	12	19	0	0	yes
2023-04-15	12	20	0	0	yes
2023-04-15	12	21	0	0	yes
2023-04-15	12	22	0	0	yes
2023-04-15	12	23	0	0	yes
2023-04-16	13	0	0	0	yes
2023-04-16	13	1	1	0	yes
2023-04-16	13	2	0	0	yes
2023-04-16	13	3	0	0	yes
2023-04-16	13	4	0	0	yes
2023-04-16	13	5	0	0	yes
2023-04-16	13	6	0	0	yes
2023-04-16	13	7	0	0	yes
2023-04-16	13	8	1	0	yes
2023-04-16	13	9	0	0	yes
2023-04-16	13	10	0	0	yes
2023-04-16	13	11	0	0	yes
2023-04-16	13	12	0	0	yes
2023-04-16	13	13	0	0	yes
2023-04-16	13	14	1	0	yes
2023-04-16	13	15	0	0	yes
2023-04-16	13	16	0	0	yes
2023-04-16	13	17	0	1	yes
2023-04-16	13	18	0	1	yes
2023-04-16	13	19	0	0	yes
2023-04-16	13	20	0	0	yes
2023-04-16	13	21	0	0	yes
2023-04-16	13	22	0	0	yes
2023-04-16	13	23	0	0	yes
2023-04-17	14	0	0	0	yes
2023-04-17	14	1	0	0	yes
2023-04-17	14	2	0	0	yes
2023-04-17	14	3	0	0	yes
2023-04-17	14	4	0	0	yes
2023-04-17	14	5	1	0	yes
2023-04-17	14	6	0	0	yes
2023-04-17	14	7	1	0	yes
2023-04-17	14	8	1	0	yes
2023-04-17	14	9	0	0	yes
2023-04-17	14	10	0	0	yes
2023-04-17	14	11	0	0	yes
2023-04-17	14	12	0	0	yes
2023-04-17	14	13	0	0	yes
2023-04-17	14	14	0	0	yes
2023-04-17	14	15	0	0	yes
2023-04-17	14	16	0	1	yes
2023-04-17	14	17	1	0	yes
2023-04-17	14	18	0	1	yes
2023-04-17	14	19	0	0	yes
2023-04-17	14	20	0	0	yes
2023-04-17	14	21	0	0	yes
2023-04-17	14	22	0	0	yes
2023-04-17	14	23	0	0	yes
2023-04-18	15	0	0	0	yes
2023-04-18	15	1	0	0	yes
2023-04-18	15	2	0	0	yes
2023-04-18	15	3	0	0	yes
2023-04-18	15	4	0	0	yes
2023-04-18	15	5	0	0	yes
2023-04-18	15	6	0	0	yes
2023-04-18	15	7	0	0	yes
2023-04-18	15	8	0	0	yes
2023-04-18	15	9	0	0	yes
2023-04-18	15	10	0	0	yes
2023-04-18	15	11	0	1	yes
2023-04-18	15	12	0	0	yes
2023-04-18	15	13	0	0	yes
2023-04-18	15	14	0	0	yes
2023-04-18	15	15	0	0	yes
2023-04-18	15	16	0	0	yes
2023-04-18	15	17	0	1	yes
2023-04-18	15	18	0	0	yes
2023-04-18	15	19	0	0	yes
2023-04-18	15	20	0	0	yes
2023-04-18	15	21	0	0	yes
2023-04-18	15	22	0	0	yes
2023-04-18	15	23	0	0	yes
2023-04-19	16	0	0	0	yes
2023-04-19	16	1	0	0	yes
2023-04-19	16	2	0	0	yes
2023-04-19	16	3	0	0	yes
2023-04-19	16	4	0	0	yes
2023-04-19	16	5	0	0	yes
2023-04-19	16	6	0	0	yes
2023-04-19	16	7	0	0	yes
2023-04-19	16	8	0	0	yes
2023-04-19	16	9	0	0	yes
2023-04-19	16	10	0	0	yes
2023-04-19	16	11	0	0	yes
2023-04-19	16	12	0	0	yes
2023-04-19	16	13	0	0	yes
2023-04-19	16	14	0	0	yes
2023-04-19	16	15	0	1	yes
2023-04-19	16	16	0	0	yes
2023-04-19	16	17	0	0	yes
2023-04-19	16	18	0	0	yes
2023-04-19	16	19	0	0	yes
2023-04-19	16	20	0	0	yes
2023-04-19	16	21	1	0	yes
2023-04-19	16	22	0	0	yes
2023-04-19	16	23	0	0	yes
2023-04-20	17	0	0	0	yes
2023-04-20	17	1	0	0	yes
2023-04-20	17	2	0	0	yes
2023-04-20	17	3	0	0	yes
2023-04-20	17	4	0	0	yes
2023-04-20	17	5	0	0	yes
2023-04-20	17	6	0	0	yes
2023-04-20	17	7	0	0	yes
2023-04-20	17	8	0	0	yes
2023-04-20	17	9	0	0	yes
2023-04-20	17	10	0	0	yes
2023-04-20	17	11	0	0	yes
2023-04-20	17	12	0	0	yes
2023-04-20	17	13	0	0	yes
2023-04-20	17	14	0	0	yes
2023-04-20	17	15	1	0	yes
2023-04-20	17	16	0	0	yes
2023-04-20	17	17	0	0	yes
2023-04-20	17	18	0	0	yes
2023-04-20	17	19	0	0	yes
2023-04-20	17	20	0	0	yes
2023-04-20	17	21	0	0	yes
2023-04-20	17	22	0	0	yes
2023-04-20	17	23	0	0	yes
2023-04-21	18	0	0	0	yes
2023-04-21	18	1	0	0	yes
2023-04-21	18	2	0	0	yes
2023-04-21	18	3	0	0	yes
2023-04-21	18	4	0	0	yes
2023-04-21	18	5	0	0	yes
2023-04-21	18	6	0	0	yes
2023-04-21	18	7	0	0	yes
2023-04-21	18	8	0	0	yes
2023-04-21	18	9	0	0	yes
2023-04-21	18	10	0	0	yes
2023-04-21	18	11	0	0	yes
2023-04-21	18	12	0	0	yes
2023-04-21	18	13	0	0	yes
2023-04-21	18	14	0	0	yes
2023-04-21	18	15	0	0	yes
2023-04-21	18	16	0	0	yes
2023-04-21	18	17	0	1	yes
2023-04-21	18	18	0	0	yes
2023-04-21	18	19	0	0	yes
2023-04-21	18	20	0	0	yes
2023-04-21	18	21	0	0	yes
2023-04-21	18	22	0	0	yes
2023-04-21	18	23	0	0	yes
2023-04-22	19	0	0	0	yes
2023-04-22	19	1	0	0	yes
2023-04-22	19	2	0	0	yes
2023-04-22	19	3	0	0	yes
2023-04-22	19	4	0	0	yes
2023-04-22	19	5	0	0	yes
2023-04-22	19	6	0	0	yes
2023-04-22	19	7	0	0	yes
2023-04-22	19	8	1	0	yes
2023-04-22	19	9	0	0	yes
2023-04-22	19	10	0	0	yes
2023-04-22	19	11	1	0	yes
2023-04-22	19	12	0	0	yes
2023-04-22	19	13	0	0	yes
2023-04-22	19	14	0	0	yes
2023-04-22	19	15	0	0	yes
2023-04-22	19	16	0	0	yes
2023-04-22	19	17	0	0	yes
2023-04-22	19	18	0	0	yes
2023-04-22	19	19	0	0	yes
2023-04-22	19	20	0	0	yes
2023-04-22	19	21	0	0	yes
2023-04-22	19	22	0	0	yes
2023-04-22	19	23	0	0	yes
2023-04-23	20	0	0	0	yes
2023-04-23	20	1	0	0	yes
2023-04-23	20	2	0	0	yes
2023-04-23	20	3	0	0	yes
2023-04-23	20	4	0	0	yes
2023-04-23	20	5	0	0	yes
2023-04-23	20	6	0	0	yes
2023-04-23	20	7	0	0	yes
2023-04-23	20	8	0	0	yes
2023-04-23	20	9	0	0	yes
2023-04-23	20	10	0	0	yes
2023-04-23	20	11	0	0	yes
2023-04-23	20	12	0	0	yes
2023-04-23	20	13	0	0	yes
2023-04-23	20	14	0	0	yes
2023-04-23	20	15	0	0	yes
2023-04-23	20	16	0	0	yes
2023-04-23	20	17	0	0	yes
2023-04-23	20	18	0	0	yes
2023-04-23	20	19	0	0	yes
2023-04-23	20	20	0	0	yes
2023-04-23	20	21	0	0	yes
2023-04-23	20	22	1	0	yes
2023-04-23	20	23	0	0	yes
2023-04-24	21	0	1	0	yes
2023-04-24	21	1	0	0	yes
2023-04-24	21	2	0	0	yes
2023-04-24	21	3	0	0	yes
2023-04-24	21	4	0	0	yes
2023-04-24	21	5	0	0	yes
2023-04-24	21	6	0	0	yes
2023-04-24	21	7	0	0	yes
2023-04-24	21	8	0	0	yes
2023-04-24	21	9	0	0	yes
2023-04-24	21	10	0	0	yes
2023-04-24	21	11	0	0	yes
2023-04-24	21	12	0	0	yes
2023-04-24	21	13	0	0	yes
2023-04-24	21	14	0	0	yes
2023-04-24	21	15	0	0	yes
2023-04-24	21	16	0	0	yes
2023-04-24	21	17	1	0	yes
2023-04-24	21	18	1	0	yes
2023-04-24	21	19	0	0	yes
2023-04-24	21	20	0	0	yes
2023-04-24	21	21	1	0	yes
2023-04-24	21	22	0	0	yes
2023-04-24	21	23	0	0	yes
2023-04-25	22	0	0	0	yes
2023-04-25	22	1	0	0	yes
2023-04-25	22	2	0	0	yes
2023-04-25	22	3	0	0	yes
2023-04-25	22	4	0	0	yes
2023-04-25	22	5	0	0	yes
2023-04-25	22	6	0	0	yes
2023-04-25	22	7	0	0	yes
2023-04-25	22	8	0	0	yes
2023-04-25	22	9	0	0	yes
2023-04-25	22	10	0	0	yes
2023-04-25	22	11	0	0	yes
2023-04-25	22	12	0	0	yes
2023-04-25	22	13	0	0	yes
2023-04-25	22	14	0	0	yes
2023-04-25	22	15	0	1	yes
2023-04-25	22	16	0	1	yes
2023-04-25	22	17	0	0	yes
2023-04-25	22	18	0	1	yes
2023-04-25	22	19	0	0	yes
2023-04-25	22	20	0	0	yes
2023-04-25	22	21	0	0	yes
2023-04-25	22	22	0	0	yes
2023-04-25	22	23	0	0	yes
2023-04-26	23	0	0	0	yes
2023-04-26	23	1	0	0	yes
2023-04-26	23	2	0	0	yes
2023-04-26	23	3	0	0	yes
2023-04-26	23	4	0	0	yes
2023-04-26	23	5	0	0	yes
2023-04-26	23	6	0	0	yes
2023-04-26	23	7	0	0	yes
2023-04-26	23	8	0	0	yes
2023-04-26	23	9	0	0	yes
2023-04-26	23	10	0	0	yes
2023-04-26	23	11	1	0	yes
2023-04-26	23	12	0	0	yes
2023-04-26	23	13	0	0	yes
2023-04-26	23	14	0	0	yes
2023-04-26	23	15	1	0	yes
2023-04-26	23	16	0	2	yes
2023-04-26	23	17	0	3	yes
2023-04-26	23	18	0	0	yes
2023-04-26	23	19	0	0	yes
2023-04-26	23	20	0	0	yes
2023-04-26	23	21	0	0	yes
2023-04-26	23	22	0	0	yes
2023-04-26	23	23	0	0	yes
2023-04-27	24	0	0	0	yes
2023-04-27	24	1	0	0	yes
2023-04-27	24	2	0	0	yes
2023-04-27	24	3	0	0	yes
2023-04-27	24	4	0	0	yes
2023-04-27	24	5	0	0	yes
2023-04-27	24	6	0	0	yes
2023-04-27	24	7	0	0	yes
2023-04-27	24	8	0	0	yes
2023-04-27	24	9	1	0	yes
2023-04-27	24	10	0	0	yes
2023-04-27	24	11	0	0	yes
2023-04-27	24	12	0	0	yes
2023-04-27	24	13	0	0	yes
2023-04-27	24	14	0	0	yes
2023-04-27	24	15	0	0	yes
2023-04-27	24	16	0	2	yes
2023-04-27	24	17	0	3	yes
2023-04-27	24	18	0	2	yes
2023-04-27	24	19	0	0	yes
2023-04-27	24	20	0	0	yes
2023-04-27	24	21	0	0	yes
2023-04-27	24	22	0	0	yes
2023-04-27	24	23	0	0	yes
2023-04-28	25	0	0	0	yes
2023-04-28	25	1	0	0	yes
2023-04-28	25	2	0	0	yes
2023-04-28	25	3	0	0	yes
2023-04-28	25	4	0	0	yes
2023-04-28	25	5	0	0	yes
2023-04-28	25	6	0	0	yes
2023-04-28	25	7	0	0	yes
2023-04-28	25	8	0	0	yes
2023-04-28	25	9	0	0	yes
2023-04-28	25	10	0	0	yes
2023-04-28	25	11	0	0	yes
2023-04-28	25	12	0	0	yes
2023-04-28	25	13	0	0	yes
2023-04-28	25	14	0	0	yes
2023-04-28	25	15	0	0	yes
2023-04-28	25	16	0	1	yes
2023-04-28	25	17	0	2	yes
2023-04-28	25	18	0	0	yes
2023-04-28	25	19	0	0	yes
2023-04-28	25	20	1	0	yes
2023-04-28	25	21	0	0	yes
2023-04-28	25	22	0	0	yes
2023-04-28	25	23	0	0	yes
2023-04-29	26	0	0	0	yes
2023-04-29	26	1	0	0	yes
2023-04-29	26	2	0	0	yes
2023-04-29	26	3	0	0	yes
2023-04-29	26	4	0	0	yes
2023-04-29	26	5	0	0	yes
2023-04-29	26	6	0	0	yes
2023-04-29	26	7	0	0	yes
2023-04-29	26	8	0	0	yes
2023-04-29	26	9	0	0	yes
2023-04-29	26	10	0	0	yes
2023-04-29	26	11	0	0	yes
2023-04-29	26	12	0	0	yes
2023-04-29	26	13	0	0	yes
2023-04-29	26	14	0	0	yes
2023-04-29	26	15	1	0	yes
2023-04-29	26	16	0	0	yes
2023-04-29	26	17	0	1	yes
2023-04-29	26	18	0	0	yes
2023-04-29	26	19	0	0	yes
2023-04-29	26	20	0	0	yes
2023-04-29	26	21	1	0	yes
2023-04-29	26	22	0	0	yes
2023-04-29	26	23	1	0	yes
2023-04-30	27	0	0	0	yes
2023-04-30	27	1	0	0	yes
2023-04-30	27	2	0	0	yes
2023-04-30	27	3	0	0	yes
2023-04-30	27	4	0	0	yes
2023-04-30	27	5	0	0	yes
2023-04-30	27	6	0	0	yes
2023-04-30	27	7	0	0	yes
2023-04-30	27	8	0	0	yes
2023-04-30	27	9	0	0	yes
2023-04-30	27	10	0	0	yes
2023-04-30	27	11	0	0	yes
2023-04-30	27	12	0	0	yes
2023-04-30	27	13	0	0	yes
2023-04-30	27	14	0	0	yes
2023-04-30	27	15	0	0	yes
2023-04-30	27	16	0	1	yes
2023-04-30	27	17	0	1	yes
2023-04-30	27	18	0	0	yes
2023-04-30	27	19	0	0	yes
2023-04-30	27	20	0	0	yes
2023-04-30	27	21	1	0	yes
2023-04-30	27	22	0	0	yes
2023-04-30	27	23	0	0	yes
2023-05-01	28	0	0	0	yes
2023-05-01	28	1	0	0	yes
2023-05-01	28	2	0	0	yes
2023-05-01	28	3	0	0	yes
2023-05-01	28	4	1	0	yes
2023-05-01	28	5	0	0	yes
2023-05-01	28	6	0	0	yes
2023-05-01	28	7	0	0	yes
2023-05-01	28	8	0	0	yes
2023-05-01	28	9	0	0	yes
2023-05-01	28	10	1	0	yes
2023-05-01	28	11	0	0	yes
2023-05-01	28	12	0	0	yes
2023-05-01	28	13	0	0	yes
2023-05-01	28	14	0	0	yes
2023-05-01	28	15	0	0	yes
2023-05-01	28	16	0	0	yes
2023-05-01	28	17	0	1	yes
2023-05-01	28	18	0	0	yes
2023-05-01	28	19	0	0	yes
2023-05-01	28	20	0	0	yes
2023-05-01	28	21	0	0	yes
2023-05-01	28	22	0	0	yes
2023-05-01	28	23	0	0	yes
2023-05-02	29	0	0	0	yes
2023-05-02	29	1	0	0	yes
2023-05-02	29	2	0	0	yes
2023-05-02	29	3	0	0	yes
2023-05-02	29	4	0	0	yes
2023-05-02	29	5	0	0	yes
2023-05-02	29	6	0	0	yes
2023-05-02	29	7	1	0	yes
2023-05-02	29	8	0	0	yes
2023-05-02	29	9	0	0	yes
2023-05-02	29	10	0	0	yes
2023-05-02	29	11	0	0	yes
2023-05-02	29	12	0	0	yes
2023-05-02	29	13	0	0	yes
2023-05-02	29	14	0	0	yes
2023-05-02	29	15	0	0	yes
2023-05-02	29	16	0	0	yes
2023-05-02	29	17	0	1	yes
2023-05-02	29	18	1	0	yes
2023-05-02	29	19	0	0	yes
2023-05-02	29	20	0	0	yes
2023-05-02	29	21	0	0	yes
2023-05-02	29	22	0	0	yes
2023-05-02	29	23	0	0	yes
2023-05-03	30	0	0	0	yes
2023-05-03	30	1	0	0	yes
2023-05-03	30	2	0	0	yes
2023-05-03	30	3	0	0	yes
2023-05-03	30	4	0	0	yes
2023-05-03	30	5	0	0	yes
2023-05-03	30	6	0	0	yes
2023-05-03	30	7	0	0	yes
2023-05-03	30	8	0	0	yes
2023-05-03	30	9	0	0	yes
2023-05-03	30	10	0	0	yes
2023-05-03	30	11	0	0	yes
2023-05-03	30	12	0	0	yes
2023-05-03	30	13	0	0	yes
2023-05-03	30	14	0	0	yes
2023-05-03	30	15	0	1	yes
2023-05-03	30	16	0	0	yes
2023-05-03	30	17	0	0	yes
2023-05-03	30	18	0	0	yes
2023-05-03	30	19	0	0	yes
2023-05-03	30	20	0	0	yes
2023-05-03	30	21	0	0	yes
2023-05-03	30	22	0	0	yes
2023-05-03	30	23	0	0	yes
2023-05-04	31	0	0	0	yes
2023-05-04	31	1	0	0	yes
2023-05-04	31	2	0	0	yes
2023-05-04	31	3	0	0	yes
2023-05-04	31	4	0	0	yes
2023-05-04	31	5	0	0	yes
2023-05-04	31	6	0	0	yes
2023-05-04	31	7	0	0	yes
2023-05-04	31	8	0	0	yes
2023-05-04	31	9	0	0	yes
2023-05-04	31	10	0	0	yes
2023-05-04	31	11	1	0	yes
2023-05-04	31	12	0	0	yes
2023-05-04	31	13	0	0	yes
2023-05-04	31	14	0	0	yes
2023-05-04	31	15	0	0	yes
2023-05-04	31	16	0	0	yes
2023-05-04	31	17	0	0	yes
2023-05-04	31	18	0	0	yes
2023-05-04	31	19	0	0	yes
2023-05-04	31	20	0	0	yes
2023-05-04	31	21	0	0	yes
2023-05-04	31	22	0	0	yes
2023-05-04	31	23	0	0	yes
2023-05-05	32	0	0	0	yes
2023-05-05	32	1	0	0	yes
2023-05-05	32	2	0	0	yes
2023-05-05	32	3	0	0	yes
2023-05-05	32	4	0	0	yes
2023-05-05	32	5	0	0	yes
2023-05-05	32	6	1	0	yes
2023-05-05	32	7	0	0	yes
2023-05-05	32	8	0	0	yes
2023-05-05	32	9	0	0	yes
2023-05-05	32	10	0	0	yes
2023-05-05	32	11	1	0	yes
2023-05-05	32	12	0	0	yes
2023-05-05	32	13	0	0	yes
2023-05-05	32	14	0	0	yes
2023-05-05	32	15	0	0	yes
2023-05-05	32	16	0	0	yes
2023-05-05	32	17	0	1	yes
2023-05-05	32	18	0	0	yes
2023-05-05	32	19	0	0	yes
2023-05-05	32	20	0	0	yes
2023-05-05	32	21	0	0	yes
2023-05-05	32	22	0	0	yes
2023-05-05	32	23	0	0	yes
2023-05-06	33	0	0	0	yes
2023-05-06	33	1	0	0	yes
2023-05-06	33	2	0	0	yes
2023-05-06	33	3	0	0	yes
2023-05-06	33	4	0	0	yes
2023-05-06	33	5	0	0	yes
2023-05-06	33	6	0	0	yes
2023-05-06	33	7	0	0	yes
2023-05-06	33	8	0	0	yes
2023-05-06	33	9	0	0	yes
2023-05-06	33	10	0	0	yes
2023-05-06	33	11	0	0	yes
2023-05-06	33	12	0	0	yes
2023-05-06	33	13	0	0	yes
2023-05-06	33	14	0	0	yes
2023-05-06	33	15	0	0	yes
2023-05-06	33	16	0	2	yes
2023-05-06	33	17	0	0	yes
2023-05-06	33	18	0	1	yes
2023-05-06	33	19	0	0	yes
2023-05-06	33	20	0	0	yes
2023-05-06	33	21	0	0	yes
2023-05-06	33	22	0	0	yes
2023-05-06	33	23	0	0	yes
2023-05-07	34	0	0	0	yes
2023-05-07	34	1	0	0	yes
2023-05-07	34	2	0	0	yes
2023-05-07	34	3	0	0	yes
2023-05-07	34	4	0	0	yes
2023-05-07	34	5	0	0	yes
2023-05-07	34	6	0	0	yes
2023-05-07	34	7	0	0	yes
2023-05-07	34	8	0	0	yes
2023-05-07	34	9	0	0	yes
2023-05-07	34	10	0	0	yes
2023-05-07	34	11	0	0	yes
2023-05-07	34	12	0	0	yes
2023-05-07	34	13	0	0	yes
2023-05-07	34	14	0	0	yes
2023-05-07	34	15	0	0	yes
2023-05-07	34	16	0	1	yes
2023-05-07	34	17	0	0	yes
2023-05-07	34	18	0	0	yes
2023-05-07	34	19	0	0	yes
2023-05-07	34	20	0	0	yes
2023-05-07	34	21	0	0	yes
2023-05-07	34	22	0	0	yes
2023-05-07	34	23	0	0	yes
2023-05-08	35	0	0	0	yes
2023-05-08	35	1	0	0	yes
2023-05-08	35	2	0	0	yes
2023-05-08	35	3	0	0	yes
2023-05-08	35	4	0	0	yes
2023-05-08	35	5	0	0	yes
2023-05-08	35	6	0	0	yes
2023-05-08	35	7	0	0	yes
2023-05-08	35	8	0	0	yes
2023-05-08	35	9	0	0	yes
2023-05-08	35	10	0	0	yes
2023-05-08	35	11	0	0	yes
2023-05-08	35	12	0	0	yes
2023-05-08	35	13	0	0	yes
2023-05-08	35	14	0	0	yes
2023-05-08	35	15	0	1	yes
2023-05-08	35	16	0	0	yes
2023-05-08	35	17	0	1	yes
2023-05-08	35	18	0	1	yes
2023-05-08	35	19	0	0	yes
2023-05-08	35	20	0	0	yes
2023-05-08	35	21	0	0	yes
2023-05-08	35	22	0	0	yes
2023-05-08	35	23	0	0	yes
2023-05-09	36	0	0	0	yes
2023-05-09	36	1	0	0	yes
2023-05-09	36	2	0	0	yes
2023-05-09	36	3	0	0	yes
2023-05-09	36	4	0	0	yes
2023-05-09	36	5	0	0	yes
2023-05-09	36	6	1	0	yes
2023-05-09	36	7	0	0	yes
2023-05-09	36	8	0	0	yes
2023-05-09	36	9	0	0	yes
2023-05-09	36	10	0	0	yes
2023-05-09	36	11	0	0	yes
2023-05-09	36	12	0	0	yes
2023-05-09	36	13	0	0	yes
2023-05-09	36	14	0	0	yes
2023-05-09	36	15	0	0	yes
2023-05-09	36	16	0	1	yes
2023-05-09	36	17	0	0	yes
2023-05-09	36	18	0	0	yes
2023-05-09	36	19	0	0	yes
2023-05-09	36	20	0	0	yes
2023-05-09	36	21	0	0	yes
2023-05-09	36	22	0	0	yes
2023-05-09	36	23	0	0	yes
2023-05-10	37	0	0	0	yes
2023-05-10	37	1	0	0	yes
2023-05-10	37	2	0	0	yes
2023-05-10	37	3	0	0	yes
2023-05-10	37	4	0	0	yes
2023-05-10	37	5	0	0	yes
2023-05-10	37	6	0	0	yes
2023-05-10	37	7	0	0	yes
2023-05-10	37	8	0	0	yes
2023-05-10	37	9	0	0	yes
2023-05-10	37	10	0	0	yes
2023-05-10	37	11	1	0	yes
2023-05-10	37	12	0	0	yes
2023-05-10	37	13	0	0	yes
2023-05-10	37	14	0	0	yes
2023-05-10	37	15	0	0	yes
2023-05-10	37	16	0	0	yes
2023-05-10	37	17	0	1	yes
2023-05-10	37	18	0	0	yes
2023-05-10	37	19	0	0	yes
2023-05-10	37	20	0	0	yes
2023-05-10	37	21	0	0	yes
2023-05-10	37	22	0	0	yes
2023-05-10	37	23	0	0	yes
2023-05-11	38	0	0	0	yes
2023-05-11	38	1	0	0	yes
2023-05-11	38	2	0	0	yes
2023-05-11	38	3	0	0	yes
2023-05-11	38	4	0	0	yes
2023-05-11	38	5	0	0	yes
2023-05-11	38	6	1	0	yes
2023-05-11	38	7	0	0	yes
2023-05-11	38	8	0	0	yes
2023-05-11	38	9	0	0	yes
2023-05-11	38	10	0	0	yes
2023-05-11	38	11	0	0	yes
2023-05-11	38	12	0	0	yes
2023-05-11	38	13	0	0	yes
2023-05-11	38	14	0	0	yes
2023-05-11	38	15	0	0	yes
2023-05-11	38	16	0	0	yes
2023-05-11	38	17	1	0	yes
2023-05-11	38	18	0	1	yes
2023-05-11	38	19	0	0	yes
2023-05-11	38	20	0	0	yes
2023-05-11	38	21	0	0	yes
2023-05-11	38	22	0	0	yes
2023-05-11	38	23	0	0	yes
2023-05-12	39	0	0	0	yes
2023-05-12	39	1	1	0	yes
2023-05-12	39	2	0	0	yes
2023-05-12	39	3	0	0	yes
2023-05-12	39	4	0	0	yes
2023-05-12	39	5	0	0	yes
2023-05-12	39	6	0	0	yes
2023-05-12	39	7	0	0	yes
2023-05-12	39	8	0	0	yes
2023-05-12	39	9	0	0	yes
2023-05-12	39	10	0	0	yes
2023-05-12	39	11	0	0	yes
2023-05-12	39	12	0	0	yes
2023-05-12	39	13	1	0	yes
2023-05-12	39	14	0	0	yes
2023-05-12	39	15	0	0	yes
2023-05-12	39	16	0	0	yes
2023-05-12	39	17	0	0	yes
2023-05-12	39	18	0	1	yes
2023-05-12	39	19	0	0	yes
2023-05-12	39	20	0	0	yes
2023-05-12	39	21	0	0	yes
2023-05-12	39	22	0	0	yes
2023-05-12	39	23	0	0	yes
2023-05-13	40	0	0	0	yes
2023-05-13	40	1	0	0	yes
2023-05-13	40	2	0	0	yes
2023-05-13	40	3	0	0	yes
2023-05-13	40	4	0	0	yes
2023-05-13	40	5	0	0	yes
2023-05-13	40	6	0	0	yes
2023-05-13	40	7	0	0	yes
2023-05-13	40	8	0	0	yes
2023-05-13	40	9	0	0	yes
2023-05-13	40	10	0	0	yes
2023-05-13	40	11	0	0	yes
2023-05-13	40	12	0	0	yes
2023-05-13	40	13	0	0	yes
2023-05-13	40	14	0	0	yes
2023-05-13	40	15	0	0	yes
2023-05-13	40	16	1	0	yes
2023-05-13	40	17	0	0	yes
2023-05-13	40	18	0	0	yes
2023-05-13	40	19	0	0	yes
2023-05-13	40	20	0	0	yes
2023-05-13	40	21	0	0	yes
2023-05-13	40	22	0	0	yes
2023-05-13	40	23	0	0	yes
2023-05-14	41	0	0	0	yes
2023-05-14	41	1	0	0	yes
2023-05-14	41	2	0	0	yes
2023-05-14	41	3	0	0	yes
2023-05-14	41	4	0	0	yes
2023-05-14	41	5	0	0	yes
2023-05-14	41	6	0	0	yes
2023-05-14	41	7	0	0	yes
2023-05-14	41	8	0	0	yes
2023-05-14	41	9	0	0	yes
2023-05-14	41	10	0	0	yes
2023-05-14	41	11	0	0	yes
2023-05-14	41	12	0	0	yes
2023-05-14	41	13	0	0	yes
2023-05-14	41	14	0	0	yes
2023-05-14	41	15	0	0	yes
2023-05-14	41	16	0	1	yes
2023-05-14	41	17	0	1	yes
2023-05-14	41	18	0	0	yes
2023-05-14	41	19	0	0	yes
2023-05-14	41	20	0	0	yes
2023-05-14	41	21	0	0	yes
2023-05-14	41	22	0	0	yes
2023-05-14	41	23	0	0	yes
2023-05-15	42	0	0	0	yes
2023-05-15	42	1	0	0	yes
2023-05-15	42	2	0	0	yes
2023-05-15	42	3	0	0	yes
2023-05-15	42	4	0	0	yes
2023-05-15	42	5	0	0	yes
2023-05-15	42	6	0	0	yes
2023-05-15	42	7	0	0	yes
2023-05-15	42	8	0	0	yes
2023-05-15	42	9	0	0	yes
2023-05-15	42	10	0	0	yes
2023-05-15	42	11	0	0	yes
2023-05-15	42	12	0	0	yes
2023-05-15	42	13	1	0	yes
2023-05-15	42	14	0	0	yes
2023-05-15	42	15	0	0	yes
2023-05-15	42	16	0	0	yes
2023-05-15	42	17	0	0	yes
2023-05-15	42	18	0	1	yes
2023-05-15	42	19	0	0	yes
2023-05-15	42	20	0	0	yes
2023-05-15	42	21	0	0	yes
2023-05-15	42	22	0	0	yes
2023-05-15	42	23	0	0	yes
2023-05-16	43	0	0	0	yes
2023-05-16	43	1	0	0	yes
2023-05-16	43	2	0	0	yes
2023-05-16	43	3	0	0	yes
2023-05-16	43	4	0	0	yes
2023-05-16	43	5	0	0	yes
2023-05-16	43	6	0	0	yes
2023-05-16	43	7	0	0	yes
2023-05-16	43	8	0	0	yes
2023-05-16	43	9	0	0	yes
2023-05-16	43	10	0	0	yes
2023-05-16	43	11	0	0	yes
2023-05-16	43	12	0	0	yes
2023-05-16	43	13	0	0	yes
2023-05-16	43	14	0	0	yes
2023-05-16	43	15	0	0	yes
2023-05-16	43	16	0	0	yes
2023-05-16	43	17	0	0	yes
2023-05-16	43	18	0	0	yes
2023-05-16	43	19	0	0	yes
2023-05-16	43	20	0	0	yes
2023-05-16	43	21	0	0	yes
2023-05-16	43	22	0	0	yes
2023-05-16	43	23	0	0	yes
2023-05-17	44	0	0	0	yes
2023-05-17	44	1	0	0	yes
2023-05-17	44	2	0	0	yes
2023-05-17	44	3	0	0	yes
2023-05-17	44	4	0	0	yes
2023-05-17	44	5	0	0	yes
2023-05-17	44	6	0	0	yes
2023-05-17	44	7	0	0	yes
2023-05-17	44	8	0	0	yes
2023-05-17	44	9	0	0	yes
2023-05-17	44	10	0	0	yes
2023-05-17	44	11	0	0	yes
2023-05-17	44	12	0	0	yes
2023-05-17	44	13	0	0	yes
2023-05-17	44	14	0	0	yes
2023-05-17	44	15	1	0	yes
2023-05-17	44	16	0	1	yes
2023-05-17	44	17	0	0	yes
2023-05-17	44	18	0	0	yes
2023-05-17	44	19	0	0	yes
2023-05-17	44	20	0	0	yes
2023-05-17	44	21	0	0	yes
2023-05-17	44	22	0	0	yes
2023-05-17	44	23	0	0	yes
2023-05-18	45	0	0	0	yes
2023-05-18	45	1	0	0	yes
2023-05-18	45	2	0	0	yes
2023-05-18	45	3	0	0	yes
2023-05-18	45	4	0	0	yes
2023-05-18	45	5	0	0	yes
2023-05-18	45	6	0	0	yes
2023-05-18	45	7	0	0	yes
2023-05-18	45	8	0	0	yes
2023-05-18	45	9	0	NA	yes
2023-05-18	45	10	0	NA	yes
2023-05-18	45	11	0	NA	yes
2023-05-18	45	12	0	NA	yes
2023-05-18	45	13	0	NA	yes
2023-05-18	45	14	0	NA	yes
2023-05-18	45	15	0	NA	yes
2023-05-18	45	16	1	NA	yes
2023-05-18	45	17	0	NA	yes
2023-05-18	45	18	0	NA	yes
2023-05-18	45	19	0	NA	yes
2023-05-18	45	20	0	NA	yes
2023-05-18	45	21	0	NA	yes
2023-05-18	45	22	0	NA	yes
2023-05-18	45	23	0	NA	yes
2023-05-19	46	0	0	NA	yes
2023-05-19	46	1	0	NA	yes
2023-05-19	46	2	0	NA	yes
2023-05-19	46	3	0	NA	yes
2023-05-19	46	4	0	NA	yes
2023-05-19	46	5	0	NA	yes
2023-05-19	46	6	0	NA	yes
2023-05-19	46	7	0	NA	yes
2023-05-19	46	8	0	NA	yes
2023-05-19	46	9	0	NA	yes
2023-05-19	46	10	0	NA	yes
2023-05-19	46	11	0	NA	yes
2023-05-19	46	12	0	NA	yes
2023-05-19	46	13	0	NA	yes
2023-05-19	46	14	0	NA	yes
2023-05-19	46	15	1	NA	yes
2023-05-19	46	16	0	NA	yes
2023-05-19	46	17	0	NA	yes
2023-05-19	46	18	0	NA	yes
2023-05-19	46	19	0	NA	yes
2023-05-19	46	20	0	NA	yes
2023-05-19	46	21	0	NA	yes
2023-05-19	46	22	0	NA	yes
2023-05-19	46	23	0	NA	yes
2023-05-20	47	0	0	NA	yes
2023-05-20	47	1	0	NA	yes
2023-05-20	47	2	0	NA	yes
2023-05-20	47	3	0	NA	yes
2023-05-20	47	4	0	NA	yes
2023-05-20	47	5	0	NA	yes
2023-05-20	47	6	0	NA	yes
2023-05-20	47	7	0	NA	yes
2023-05-20	47	8	0	NA	yes
2023-05-20	47	9	0	NA	yes
2023-05-20	47	10	0	NA	yes
2023-05-20	47	11	0	NA	yes
2023-05-20	47	12	0	NA	yes
2023-05-20	47	13	0	NA	yes
2023-05-20	47	14	0	NA	yes
2023-05-20	47	15	0	NA	yes
2023-05-20	47	16	0	NA	yes
2023-05-20	47	17	0	NA	yes
2023-05-20	47	18	0	NA	yes
2023-05-20	47	19	0	NA	yes
2023-05-20	47	20	0	NA	yes
2023-05-20	47	21	0	NA	yes
2023-05-20	47	22	0	NA	yes
2023-05-20	47	23	0	NA	yes
2023-05-21	48	0	0	NA	yes
2023-05-21	48	1	0	NA	yes
2023-05-21	48	2	0	NA	yes
2023-05-21	48	3	0	NA	yes
2023-05-21	48	4	0	NA	yes
2023-05-21	48	5	0	NA	yes
2023-05-21	48	6	0	NA	yes
2023-05-21	48	7	0	NA	yes
2023-05-21	48	8	0	NA	yes
2023-05-21	48	9	0	NA	yes
2023-05-21	48	10	0	NA	yes
2023-05-21	48	11	0	NA	yes
2023-05-21	48	12	0	NA	yes
2023-05-21	48	13	0	NA	yes
2023-05-21	48	14	0	NA	yes
2023-05-21	48	15	0	NA	yes
2023-05-21	48	16	0	NA	yes
2023-05-21	48	17	0	NA	yes
2023-05-21	48	18	0	NA	yes
2023-05-21	48	19	0	NA	yes
2023-05-21	48	20	0	NA	yes
2023-05-21	48	21	0	NA	yes
2023-05-21	48	22	0	NA	yes
2023-05-21	48	23	0	NA	yes
2023-05-22	49	0	0	NA	yes
2023-05-22	49	1	0	NA	yes
2023-05-22	49	2	0	NA	yes
2023-05-22	49	3	0	NA	yes
2023-05-22	49	4	0	NA	yes
2023-05-22	49	5	0	NA	yes
2023-05-22	49	6	0	NA	yes
2023-05-22	49	7	0	NA	yes
2023-05-22	49	8	0	NA	yes
2023-05-22	49	9	0	0	yes
2023-05-22	49	10	0	0	yes
2023-05-22	49	11	0	0	yes
2023-05-22	49	12	0	0	yes
2023-05-22	49	13	0	0	yes
2023-05-22	49	14	0	0	yes
2023-05-22	49	15	0	0	yes
2023-05-22	49	16	0	1	yes
2023-05-22	49	17	0	0	yes
2023-05-22	49	18	0	0	yes
2023-05-22	49	19	0	0	yes
2023-05-22	49	20	0	0	yes
2023-05-22	49	21	0	0	yes
2023-05-22	49	22	0	0	yes
2023-05-22	49	23	0	0	yes
2023-05-23	50	0	0	0	yes
2023-05-23	50	1	0	0	yes
2023-05-23	50	2	0	0	yes
2023-05-23	50	3	0	0	yes
2023-05-23	50	4	0	0	yes
2023-05-23	50	5	0	0	yes
2023-05-23	50	6	0	0	yes
2023-05-23	50	7	0	0	yes
2023-05-23	50	8	0	0	yes
2023-05-23	50	9	0	0	yes
2023-05-23	50	10	0	0	yes
2023-05-23	50	11	0	0	yes
2023-05-23	50	12	0	0	yes
2023-05-23	50	13	0	0	yes
2023-05-23	50	14	0	0	yes
2023-05-23	50	15	0	0	yes
2023-05-23	50	16	0	0	yes
2023-05-23	50	17	0	0	yes
2023-05-23	50	18	0	1	yes
2023-05-23	50	19	0	0	yes
2023-05-23	50	20	0	0	yes
2023-05-23	50	21	0	0	yes
2023-05-23	50	22	0	0	yes
2023-05-23	50	23	0	0	yes
2023-05-24	51	0	0	0	yes
2023-05-24	51	1	0	0	yes
2023-05-24	51	2	0	0	yes
2023-05-24	51	3	0	0	yes
2023-05-24	51	4	0	0	yes
2023-05-24	51	5	0	0	yes
2023-05-24	51	6	0	0	yes
2023-05-24	51	7	0	0	yes
2023-05-24	51	8	0	0	yes
2023-05-24	51	9	0	0	yes
2023-05-24	51	10	0	0	yes
2023-05-24	51	11	0	0	yes
2023-05-24	51	12	0	0	yes
2023-05-24	51	13	0	0	yes
2023-05-24	51	14	0	0	yes
2023-05-24	51	15	0	0	yes
2023-05-24	51	16	0	0	yes
2023-05-24	51	17	0	2	yes
2023-05-24	51	18	0	1	yes
2023-05-24	51	19	0	0	yes
2023-05-24	51	20	0	0	yes
2023-05-24	51	21	0	0	yes
2023-05-24	51	22	0	0	yes
2023-05-24	51	23	0	0	yes
2023-05-25	52	0	0	0	yes
2023-05-25	52	1	0	0	yes
2023-05-25	52	2	0	0	yes
2023-05-25	52	3	0	0	yes
2023-05-25	52	4	0	0	yes
2023-05-25	52	5	0	0	yes
2023-05-25	52	6	0	0	yes
2023-05-25	52	7	0	1	yes
2023-05-25	52	8	0	0	yes
2023-05-25	52	9	0	0	yes
2023-05-25	52	10	0	0	yes
2023-05-25	52	11	0	0	yes
2023-05-25	52	12	0	0	yes
2023-05-25	52	13	0	0	yes
2023-05-25	52	14	0	0	yes
2023-05-25	52	15	0	0	yes
2023-05-25	52	16	0	0	yes
2023-05-25	52	17	0	0	yes
2023-05-25	52	18	0	1	yes
2023-05-25	52	19	0	0	yes
2023-05-25	52	20	0	0	yes
2023-05-25	52	21	0	0	yes
2023-05-25	52	22	0	0	yes
2023-05-25	52	23	0	0	yes
2023-05-26	53	0	0	0	yes
2023-05-26	53	1	0	0	yes
2023-05-26	53	2	0	0	yes
2023-05-26	53	3	0	0	yes
2023-05-26	53	4	0	0	yes
2023-05-26	53	5	0	0	yes
2023-05-26	53	6	1	0	yes
2023-05-26	53	7	0	0	yes
2023-05-26	53	8	0	0	yes
2023-05-26	53	9	0	0	yes
2023-05-26	53	10	0	0	yes
2023-05-26	53	11	0	0	yes
2023-05-26	53	12	0	0	yes
2023-05-26	53	13	0	0	yes
2023-05-26	53	14	0	0	yes
2023-05-26	53	15	0	0	yes
2023-05-26	53	16	0	1	yes
2023-05-26	53	17	0	3	yes
2023-05-26	53	18	0	1	yes
2023-05-26	53	19	0	0	yes
2023-05-26	53	20	0	0	yes
2023-05-26	53	21	0	0	yes
2023-05-26	53	22	0	0	yes
2023-05-26	53	23	0	0	yes
2023-05-27	54	0	0	0	yes
2023-05-27	54	1	0	0	yes
2023-05-27	54	2	0	0	yes
2023-05-27	54	3	0	0	yes
2023-05-27	54	4	0	0	yes
2023-05-27	54	5	0	0	yes
2023-05-27	54	6	1	0	yes
2023-05-27	54	7	0	0	yes
2023-05-27	54	8	0	0	yes
2023-05-27	54	9	0	0	yes
2023-05-27	54	10	0	0	yes
2023-05-27	54	11	0	0	yes
2023-05-27	54	12	0	0	yes
2023-05-27	54	13	0	0	yes
2023-05-27	54	14	0	0	yes
2023-05-27	54	15	0	0	yes
2023-05-27	54	16	0	0	yes
2023-05-27	54	17	0	0	yes
2023-05-27	54	18	0	0	yes
2023-05-27	54	19	0	0	yes
2023-05-27	54	20	0	0	yes
2023-05-27	54	21	0	0	yes
2023-05-27	54	22	0	0	yes
2023-05-27	54	23	0	0	yes
2023-05-28	55	0	1	0	yes
2023-05-28	55	1	0	0	yes
2023-05-28	55	2	0	0	yes
2023-05-28	55	3	0	0	yes
2023-05-28	55	4	0	0	yes
2023-05-28	55	5	0	0	yes
2023-05-28	55	6	1	0	yes
2023-05-28	55	7	1	0	yes
2023-05-28	55	8	0	0	yes
2023-05-28	55	9	0	0	yes
2023-05-28	55	10	0	0	yes
2023-05-28	55	11	0	0	yes
2023-05-28	55	12	0	0	yes
2023-05-28	55	13	2	0	yes
2023-05-28	55	14	0	0	yes
2023-05-28	55	15	0	0	yes
2023-05-28	55	16	0	0	yes
2023-05-28	55	17	0	0	yes
2023-05-28	55	18	0	1	yes
2023-05-28	55	19	0	0	yes
2023-05-28	55	20	0	0	yes
2023-05-28	55	21	0	0	yes
2023-05-28	55	22	0	0	yes
2023-05-28	55	23	0	0	yes
2023-05-29	56	0	0	0	yes
2023-05-29	56	1	0	0	yes
2023-05-29	56	2	0	0	yes
2023-05-29	56	3	0	0	yes
2023-05-29	56	4	0	0	yes
2023-05-29	56	5	0	0	yes
2023-05-29	56	6	0	0	yes
2023-05-29	56	7	0	0	yes
2023-05-29	56	8	0	0	yes
2023-05-29	56	9	0	0	yes
2023-05-29	56	10	0	0	yes
2023-05-29	56	11	0	0	yes
2023-05-29	56	12	0	0	yes
2023-05-29	56	13	0	0	yes
2023-05-29	56	14	0	0	yes
2023-05-29	56	15	0	0	yes
2023-05-29	56	16	0	0	yes
2023-05-29	56	17	0	0	yes
2023-05-29	56	18	0	2	yes
2023-05-29	56	19	0	0	yes
2023-05-29	56	20	0	0	yes
2023-05-29	56	21	0	0	yes
2023-05-29	56	22	0	0	yes
2023-05-29	56	23	0	0	yes
2023-05-30	57	0	0	0	yes
2023-05-30	57	1	0	0	yes
2023-05-30	57	2	0	0	yes
2023-05-30	57	3	0	0	yes
2023-05-30	57	4	0	0	yes
2023-05-30	57	5	0	0	yes
2023-05-30	57	6	0	0	yes
2023-05-30	57	7	0	0	yes
2023-05-30	57	8	0	0	yes
2023-05-30	57	9	0	0	yes
2023-05-30	57	10	0	0	yes
2023-05-30	57	11	0	0	yes
2023-05-30	57	12	0	0	yes
2023-05-30	57	13	0	0	yes
2023-05-30	57	14	0	0	yes
2023-05-30	57	15	0	0	yes
2023-05-30	57	16	0	1	yes
2023-05-30	57	17	0	0	yes
2023-05-30	57	18	0	0	yes
2023-05-30	57	19	0	0	yes
2023-05-30	57	20	0	0	yes
2023-05-30	57	21	0	0	yes
2023-05-30	57	22	0	0	yes
2023-05-30	57	23	0	0	yes
2023-05-31	58	0	0	0	yes
2023-05-31	58	1	0	0	yes
2023-05-31	58	2	0	0	yes
2023-05-31	58	3	0	0	yes
2023-05-31	58	4	0	0	yes
2023-05-31	58	5	0	0	yes
2023-05-31	58	6	0	0	yes
2023-05-31	58	7	0	0	yes
2023-05-31	58	8	0	0	yes
2023-05-31	58	9	0	0	yes
2023-05-31	58	10	0	0	yes
2023-05-31	58	11	0	0	yes
2023-05-31	58	12	0	0	yes
2023-05-31	58	13	1	0	yes
2023-05-31	58	14	0	0	yes
2023-05-31	58	15	0	0	yes
2023-05-31	58	16	0	0	yes
2023-05-31	58	17	0	1	yes
2023-05-31	58	18	0	0	yes
2023-05-31	58	19	0	0	yes
2023-05-31	58	20	0	0	yes
2023-05-31	58	21	0	0	yes
2023-05-31	58	22	0	0	yes
2023-05-31	58	23	0	0	yes
2023-06-01	59	0	0	0	yes
2023-06-01	59	1	0	0	yes
2023-06-01	59	2	0	0	yes
2023-06-01	59	3	0	0	yes
2023-06-01	59	4	0	0	yes
2023-06-01	59	5	0	0	yes
2023-06-01	59	6	0	0	yes
2023-06-01	59	7	0	0	yes
2023-06-01	59	8	0	0	yes
2023-06-01	59	9	0	0	yes
2023-06-01	59	10	0	0	yes
2023-06-01	59	11	0	0	yes
2023-06-01	59	12	0	0	yes
2023-06-01	59	13	0	0	yes
2023-06-01	59	14	0	0	yes
2023-06-01	59	15	0	0	yes
2023-06-01	59	16	1	0	yes
2023-06-01	59	17	0	0	yes
2023-06-01	59	18	0	0	yes
2023-06-01	59	19	0	0	yes
2023-06-01	59	20	0	0	yes
2023-06-01	59	21	0	0	yes
2023-06-01	59	22	0	0	yes
2023-06-01	59	23	0	0	yes
2023-06-02	60	0	0	0	yes
2023-06-02	60	1	0	0	yes
2023-06-02	60	2	0	0	yes
2023-06-02	60	3	0	0	yes
2023-06-02	60	4	0	0	yes
2023-06-02	60	5	0	0	yes
2023-06-02	60	6	0	0	yes
2023-06-02	60	7	0	0	yes
2023-06-02	60	8	0	0	yes
2023-06-02	60	9	0	0	yes
2023-06-02	60	10	0	0	yes
2023-06-02	60	11	0	0	yes
2023-06-02	60	12	0	0	yes
2023-06-02	60	13	0	0	yes
2023-06-02	60	14	0	0	yes
2023-06-02	60	15	0	1	yes
2023-06-02	60	16	0	0	yes
2023-06-02	60	17	0	0	yes
2023-06-02	60	18	0	0	yes
2023-06-02	60	19	0	0	yes
2023-06-02	60	20	0	0	yes
2023-06-02	60	21	0	0	yes
2023-06-02	60	22	0	0	yes
2023-06-02	60	23	0	0	yes
2023-06-03	61	0	0	0	yes
2023-06-03	61	1	0	0	yes
2023-06-03	61	2	0	0	yes
2023-06-03	61	3	0	0	yes
2023-06-03	61	4	0	0	yes
2023-06-03	61	5	0	0	yes
2023-06-03	61	6	0	0	yes
2023-06-03	61	7	0	0	yes
2023-06-03	61	8	0	0	yes
2023-06-03	61	9	0	0	yes
2023-06-03	61	10	0	0	yes
2023-06-03	61	11	0	0	yes
2023-06-03	61	12	0	0	yes
2023-06-03	61	13	0	0	yes
2023-06-03	61	14	0	0	yes
2023-06-03	61	15	0	0	yes
2023-06-03	61	16	0	0	yes
2023-06-03	61	17	0	0	yes
2023-06-03	61	18	0	0	yes
2023-06-03	61	19	0	0	yes
2023-06-03	61	20	0	0	yes
2023-06-03	61	21	0	0	yes
2023-06-03	61	22	0	0	yes
2023-06-03	61	23	0	0	yes
2023-06-04	62	0	0	0	yes
2023-06-04	62	1	0	0	yes
2023-06-04	62	2	0	0	yes
2023-06-04	62	3	0	0	yes
2023-06-04	62	4	0	0	yes
2023-06-04	62	5	0	0	yes
2023-06-04	62	6	1	0	yes
2023-06-04	62	7	0	0	yes
2023-06-04	62	8	0	0	yes
2023-06-04	62	9	0	0	yes
2023-06-04	62	10	0	0	yes
2023-06-04	62	11	0	0	yes
2023-06-04	62	12	0	0	yes
2023-06-04	62	13	0	0	yes
2023-06-04	62	14	0	0	yes
2023-06-04	62	15	0	0	yes
2023-06-04	62	16	0	0	yes
2023-06-04	62	17	0	1	yes
2023-06-04	62	18	0	0	yes
2023-06-04	62	19	0	1	yes
2023-06-04	62	20	0	0	yes
2023-06-04	62	21	0	0	yes
2023-06-04	62	22	1	0	yes
2023-06-04	62	23	0	0	yes
2023-06-05	63	0	0	0	yes
2023-06-05	63	1	0	0	yes
2023-06-05	63	2	0	0	yes
2023-06-05	63	3	0	0	yes
2023-06-05	63	4	0	0	yes
2023-06-05	63	5	0	0	yes
2023-06-05	63	6	0	0	yes
2023-06-05	63	7	0	0	yes
2023-06-05	63	8	0	0	yes
2023-06-05	63	9	0	0	yes
2023-06-05	63	10	0	0	yes
2023-06-05	63	11	0	0	yes
2023-06-05	63	12	0	0	yes
2023-06-05	63	13	0	0	yes
2023-06-05	63	14	0	0	yes
2023-06-05	63	15	0	2	yes
2023-06-05	63	16	0	0	yes
2023-06-05	63	17	0	1	yes
2023-06-05	63	18	0	1	yes
2023-06-05	63	19	0	0	yes
2023-06-05	63	20	0	0	yes
2023-06-05	63	21	0	0	yes
2023-06-05	63	22	0	0	yes
2023-06-05	63	23	0	0	yes
2023-06-06	64	0	0	0	yes
2023-06-06	64	1	0	0	yes
2023-06-06	64	2	0	0	yes
2023-06-06	64	3	0	0	yes
2023-06-06	64	4	0	0	yes
2023-06-06	64	5	0	0	yes
2023-06-06	64	6	0	0	yes
2023-06-06	64	7	0	0	yes
2023-06-06	64	8	0	0	yes
2023-06-06	64	9	0	0	yes
2023-06-06	64	10	0	0	yes
2023-06-06	64	11	0	0	yes
2023-06-06	64	12	0	0	yes
2023-06-06	64	13	0	0	yes
2023-06-06	64	14	0	0	yes
2023-06-06	64	15	0	0	yes
2023-06-06	64	16	0	0	yes
2023-06-06	64	17	0	0	yes
2023-06-06	64	18	0	2	yes
2023-06-06	64	19	0	0	yes
2023-06-06	64	20	0	0	yes
2023-06-06	64	21	0	0	yes
2023-06-06	64	22	0	0	yes
2023-06-06	64	23	0	0	yes
2023-06-07	65	0	0	0	yes
2023-06-07	65	1	0	0	yes
2023-06-07	65	2	0	0	yes
2023-06-07	65	3	0	0	yes
2023-06-07	65	4	0	0	yes
2023-06-07	65	5	0	0	yes
2023-06-07	65	6	0	0	yes
2023-06-07	65	7	0	0	yes
2023-06-07	65	8	0	0	yes
2023-06-07	65	9	0	0	yes
2023-06-07	65	10	0	0	yes
2023-06-07	65	11	0	0	yes
2023-06-07	65	12	0	0	yes
2023-06-07	65	13	1	0	yes
2023-06-07	65	14	0	0	yes
2023-06-07	65	15	0	1	yes
2023-06-07	65	16	0	0	yes
2023-06-07	65	17	0	1	yes
2023-06-07	65	18	0	1	yes
2023-06-07	65	19	0	0	yes
2023-06-07	65	20	0	0	yes
2023-06-07	65	21	0	0	yes
2023-06-07	65	22	0	0	yes
2023-06-07	65	23	0	0	yes
2023-06-08	66	0	0	0	yes
2023-06-08	66	1	0	0	yes
2023-06-08	66	2	0	0	yes
2023-06-08	66	3	0	0	yes
2023-06-08	66	4	0	0	yes
2023-06-08	66	5	0	0	yes
2023-06-08	66	6	0	0	yes
2023-06-08	66	7	0	0	yes
2023-06-08	66	8	0	0	yes
2023-06-08	66	9	0	0	yes
2023-06-08	66	10	0	0	yes
2023-06-08	66	11	0	0	yes
2023-06-08	66	12	0	0	yes
2023-06-08	66	13	0	0	yes
2023-06-08	66	14	0	0	yes
2023-06-08	66	15	0	0	yes
2023-06-08	66	16	0	0	yes
2023-06-08	66	17	0	1	yes
2023-06-08	66	18	0	0	yes
2023-06-08	66	19	0	0	yes
2023-06-08	66	20	0	0	yes
2023-06-08	66	21	0	0	yes
2023-06-08	66	22	0	0	yes
2023-06-08	66	23	0	0	yes
2023-06-09	67	0	0	0	yes
2023-06-09	67	1	0	0	yes
2023-06-09	67	2	0	0	yes
2023-06-09	67	3	0	0	yes
2023-06-09	67	4	0	0	yes
2023-06-09	67	5	0	0	yes
2023-06-09	67	6	0	0	yes
2023-06-09	67	7	0	0	yes
2023-06-09	67	8	0	0	yes
2023-06-09	67	9	0	0	yes
2023-06-09	67	10	0	0	yes
2023-06-09	67	11	0	0	yes
2023-06-09	67	12	0	0	yes
2023-06-09	67	13	0	0	yes
2023-06-09	67	14	0	0	yes
2023-06-09	67	15	0	0	yes
2023-06-09	67	16	0	0	yes
2023-06-09	67	17	0	1	yes
2023-06-09	67	18	0	0	yes
2023-06-09	67	19	1	0	yes
2023-06-09	67	20	0	0	yes
2023-06-09	67	21	0	0	yes
2023-06-09	67	22	0	0	yes
2023-06-09	67	23	0	0	yes
2023-06-10	68	0	0	0	yes
2023-06-10	68	1	0	0	yes
2023-06-10	68	2	0	0	yes
2023-06-10	68	3	0	0	yes
2023-06-10	68	4	0	0	yes
2023-06-10	68	5	1	0	yes
2023-06-10	68	6	0	0	yes
2023-06-10	68	7	0	0	yes
2023-06-10	68	8	0	0	yes
2023-06-10	68	9	1	0	yes
2023-06-10	68	10	0	0	yes
2023-06-10	68	11	0	0	yes
2023-06-10	68	12	0	0	yes
2023-06-10	68	13	0	0	yes
2023-06-10	68	14	0	0	yes
2023-06-10	68	15	0	0	yes
2023-06-10	68	16	0	0	yes
2023-06-10	68	17	0	3	yes
2023-06-10	68	18	0	0	yes
2023-06-10	68	19	0	0	yes
2023-06-10	68	20	0	0	yes
2023-06-10	68	21	0	0	yes
2023-06-10	68	22	0	0	yes
2023-06-10	68	23	1	0	yes
2023-06-11	69	0	0	0	yes
2023-06-11	69	1	0	0	yes
2023-06-11	69	2	0	0	yes
2023-06-11	69	3	0	0	yes
2023-06-11	69	4	0	0	yes
2023-06-11	69	5	0	0	yes
2023-06-11	69	6	0	0	yes
2023-06-11	69	7	0	0	yes
2023-06-11	69	8	0	0	yes
2023-06-11	69	9	0	0	yes
2023-06-11	69	10	0	0	yes
2023-06-11	69	11	0	0	yes
2023-06-11	69	12	0	0	yes
2023-06-11	69	13	0	0	yes
2023-06-11	69	14	0	0	yes
2023-06-11	69	15	0	0	yes
2023-06-11	69	16	0	1	yes
2023-06-11	69	17	0	1	yes
2023-06-11	69	18	0	3	yes
2023-06-11	69	19	0	0	yes
2023-06-11	69	20	0	0	yes
2023-06-11	69	21	1	0	yes
2023-06-11	69	22	0	0	yes
2023-06-11	69	23	0	0	yes
2023-06-12	70	0	0	0	yes
2023-06-12	70	1	0	0	yes
2023-06-12	70	2	1	0	yes
2023-06-12	70	3	0	0	yes
2023-06-12	70	4	0	0	yes
2023-06-12	70	5	0	0	yes
2023-06-12	70	6	0	0	yes
2023-06-12	70	7	0	0	yes
2023-06-12	70	8	1	0	yes
2023-06-12	70	9	0	0	yes
2023-06-12	70	10	0	0	yes
2023-06-12	70	11	0	0	yes
2023-06-12	70	12	0	0	yes
2023-06-12	70	13	0	0	yes
2023-06-12	70	14	0	0	yes
2023-06-12	70	15	0	0	yes
2023-06-12	70	16	0	0	yes
2023-06-12	70	17	0	1	yes
2023-06-12	70	18	0	0	yes
2023-06-12	70	19	0	0	yes
2023-06-12	70	20	0	0	yes
2023-06-12	70	21	0	0	yes
2023-06-12	70	22	0	0	yes
2023-06-12	70	23	1	0	yes
2023-06-13	71	0	0	0	yes
2023-06-13	71	1	0	0	yes
2023-06-13	71	2	0	0	yes
2023-06-13	71	3	0	0	yes
2023-06-13	71	4	0	0	yes
2023-06-13	71	5	0	0	yes
2023-06-13	71	6	0	0	yes
2023-06-13	71	7	0	0	yes
2023-06-13	71	8	0	0	yes
2023-06-13	71	9	0	0	yes
2023-06-13	71	10	0	0	yes
2023-06-13	71	11	0	0	yes
2023-06-13	71	12	0	0	yes
2023-06-13	71	13	0	0	yes
2023-06-13	71	14	0	0	yes
2023-06-13	71	15	0	0	yes
2023-06-13	71	16	0	1	yes
2023-06-13	71	17	0	4	yes
2023-06-13	71	18	0	1	yes
2023-06-13	71	19	0	0	yes
2023-06-13	71	20	0	0	yes
2023-06-13	71	21	0	0	yes
2023-06-13	71	22	0	0	yes
2023-06-13	71	23	0	0	yes
2023-06-14	72	0	0	0	yes
2023-06-14	72	1	0	0	yes
2023-06-14	72	2	2	0	yes
2023-06-14	72	3	2	0	yes
2023-06-14	72	4	0	0	yes
2023-06-14	72	5	0	0	yes
2023-06-14	72	6	0	0	yes
2023-06-14	72	7	0	0	yes
2023-06-14	72	8	0	0	yes
2023-06-14	72	9	1	0	yes
2023-06-14	72	10	0	0	yes
2023-06-14	72	11	0	0	yes
2023-06-14	72	12	0	0	yes
2023-06-14	72	13	0	0	yes
2023-06-14	72	14	0	0	yes
2023-06-14	72	15	0	1	yes
2023-06-14	72	16	0	2	yes
2023-06-14	72	17	0	0	yes
2023-06-14	72	18	0	0	yes
2023-06-14	72	19	0	0	yes
2023-06-14	72	20	0	0	yes
2023-06-14	72	21	0	0	yes
2023-06-14	72	22	0	0	yes
2023-06-14	72	23	0	0	yes
2023-06-15	73	0	0	0	yes
2023-06-15	73	1	0	0	yes
2023-06-15	73	2	0	0	yes
2023-06-15	73	3	0	0	yes
2023-06-15	73	4	0	0	yes
2023-06-15	73	5	0	0	yes
2023-06-15	73	6	0	0	yes
[truncated: 257 more rows]
